# Supplementary material for: Minocycline reduces inflammatory response and cell death in a S100B retina degeneration model
Source: J Neuroinflammation. 2020 Dec 14;17:375. doi: 10.1186/s12974-020-02012-y (PMC7737388; doi:10.1186/s12974-020-02012-y)
Supplement: Supplementary file 1 — Additional file 1: Supplementary table 1. Experimental design of proteomics analysis. [file 12974_2020_2012_MOESM1_ESM.xlsx]

## Sheet: Tabelle1
Supplementary table 1: Experimental design of proteomics analysis
group	group	Biological replicates	Total animals per biological replicate	Total amount of proteins (µg) per replicate for 1DE
PBS	Intravitreal PBS injection (2µl)	R1	2	50
		R2	2	50
		R3	2	50
S100B	Intravitreal S100B injection 2 µl (0.2 µg/µl)	R1	2	50
		R2	2	50
		R3	2	50
13.5 mg/kg mino	Intravitreal S100B injection 2 µl (0.2 µg/µl) + low minocycline dose (13.5 mg/kg)	R1	2	50
		R2	2	50
		R3	2	50
25 mg/kg mino	Intravitreal S100B injection 2 µl (0.2 µg/µl) + high minocycline dose (25 mg/kg)	R1	2	50
		R2	2	50
		R3	2	50
