# Supplementary material for: Minocycline reduces inflammatory response and cell death in a S100B retina degeneration model
Source: J Neuroinflammation. 2020 Dec 14;17:375. doi: 10.1186/s12974-020-02012-y (PMC7737388; doi:10.1186/s12974-020-02012-y)
Supplement: Supplementary file 2 — Additional file 2: Supplementary table 2a. MaxQuant parameters. Supplementary table 2b. List of proteins identified employing MaxQuant (Rattus and Homo sapiens). [file 12974_2020_2012_MOESM2_ESM.xlsx]

## Sheet: Maxquant parameters
Supplementary data 2a: Maxquant parameters
Parameter	Value
Version	1.6.3.3
Include contaminants	True
PSM FDR	0.01
PSM FDR Crosslink	0.01
Protein FDR	0.01
Site FDR	0.01
Use Normalized Ratios For Occupancy	True
Min. peptide Length	7
Min. score for unmodified peptides	0
Min. score for modified peptides	40
Min. delta score for unmodified peptides	0
Min. delta score for modified peptides	6
Min. unique peptides	0
Min. razor peptides	1
Min. peptides	1
Use only unmodified peptides and	True
Modifications included in protein quantification	Oxidation (M);Acetyl (Protein N-term)
Peptides used for protein quantification	Razor
Discard unmodified counterpart peptides	True
Label min. ratio count	2
Use delta score	False
iBAQ	True
iBAQ log fit	True
Match between runs	True
Matching time window [min]	5
Alignment time window [min]	20
Find dependent peptides	False
Fasta file	Database: Homo sapiens; Date: 17th Oct 2018; 20410 proteins
Fasta file	Database: Rattus; Date: 17th Oct 2018; 8050 proteins
Decoy mode	revert
Include contaminants	True
Advanced ratios	True
Fixed andromeda index folder
Temporary folder
Combined folder location
Second peptides	True
Stabilize large LFQ ratios	True
Separate LFQ in parameter groups	True
Require MS/MS for LFQ comparisons	True
Calculate peak properties	False
Main search max. combinations	200
Advanced site intensities	True
Write msScans table	False
Write msmsScans table	True
Write ms3Scans table	True
Write allPeptides table	True
Write mzRange table	True
Write pasefMsmsScans table	True
Write accumulatedPasefMsmsScans table	True
Max. peptide mass [Da]	4600
Min. peptide length for unspecific search	8
Max. peptide length for unspecific search	25
Razor protein FDR	True
Disable MD5	False
Max mods in site table	3
Match unidentified features	False
Epsilon score for mutations
Evaluate variant peptides separately	True
Variation mode	None
MS/MS tol. (FTMS)	20 ppm
Top MS/MS peaks per Da interval. (FTMS)	12
Da interval. (FTMS)	100
MS/MS deisotoping (FTMS)	True
MS/MS deisotoping tolerance (FTMS)	7
MS/MS deisotoping tolerance unit (FTMS)	ppm
MS/MS higher charges (FTMS)	True
MS/MS water loss (FTMS)	True
MS/MS ammonia loss (FTMS)	True
MS/MS dependent losses (FTMS)	True
MS/MS recalibration (FTMS)	False
MS/MS tol. (ITMS)	0.5 Da
Top MS/MS peaks per Da interval. (ITMS)	8
Da interval. (ITMS)	100
MS/MS deisotoping (ITMS)	False
MS/MS deisotoping tolerance (ITMS)	0.15
MS/MS deisotoping tolerance unit (ITMS)	Da
MS/MS higher charges (ITMS)	True
MS/MS water loss (ITMS)	True
MS/MS ammonia loss (ITMS)	True
MS/MS dependent losses (ITMS)	True
MS/MS recalibration (ITMS)	False
MS/MS tol. (TOF)	40 ppm
Top MS/MS peaks per Da interval. (TOF)	10
Da interval. (TOF)	100
MS/MS deisotoping (TOF)	True
MS/MS deisotoping tolerance (TOF)	0.01
MS/MS deisotoping tolerance unit (TOF)	Da
MS/MS higher charges (TOF)	True
MS/MS water loss (TOF)	True
MS/MS ammonia loss (TOF)	True
MS/MS dependent losses (TOF)	True
MS/MS recalibration (TOF)	False
MS/MS tol. (Unknown)	0.5 Da
Top MS/MS peaks per Da interval. (Unknown)	8
Da interval. (Unknown)	100
MS/MS deisotoping (Unknown)	False
MS/MS deisotoping tolerance (Unknown)	0.15
MS/MS deisotoping tolerance unit (Unknown)	Da
MS/MS higher charges (Unknown)	True
MS/MS water loss (Unknown)	True
MS/MS ammonia loss (Unknown)	True
MS/MS dependent losses (Unknown)	True
MS/MS recalibration (Unknown)	False
Site tables	Oxidation (M)Sites.txt

## Sheet: Total proteins identified
Supplementary data 2b: List of proteins identified employing MaxQuant (Rattus and Homo sapiens)
Majority protein IDs	Protein names	Gene names	Fasta headers	Number of proteins	Peptides	Razor + unique peptides	Unique peptides	Sequence coverage [%]	Unique + razor sequence coverage [%]	Unique sequence coverage [%]	Mol. weight [kDa]	Sequence length	Score	Intensity	Intensity PBS R1	Intensity PBS R2	Intensity PBS R3	Intensity S100B R1	Intensity S100B R2	Intensity S100B R3	Intensity 13.5 mg/kg mino R1	Intensity 13.5 mg/kg mino R2	Intensity 13.5 mg/kg mino R3	Intensity 25 mg/kg mino R1	Intensity 25 mg/kg mino R2	Intensity 25 mg/kg mino R3
P62805;P62804	Histone H4;Histone H4;Osteogenic growth peptide	HIST1H4A;Hist1h4b	sp|P62805|H4_HUMAN Histone H4 OS=Homo sapiens OX=9606 GN=HIST1H4A PE=1 SV=2;sp|P62804|H4_RAT Histone H4 OS=Rattus norvegicus OX=10116 GN=Hist1h4b PE=1 SV=2	2	16	16	16	59.2	59.2	59.2	11.367	103	255.78	23496000000	1320900000	1954400000	4062100000	869020000	1184700000	1037000000	674210000	5058900000	21349000	1009100000	3611000000	2693600000
Q16777;Q6FI13;P0CC09;Q99878;Q96KK5;Q9BTM1;P20671;P0C0S8;P02262	Histone H2A type 2-C;Histone H2A type 2-A;Histone H2A type 1-J;Histone H2A type 1-H;Histone H2A.J;Histone H2A type 1-D;Histone H2A type 1	HIST2H2AC;HIST2H2AA3;Hist2h2aa3;HIST1H2AJ;HIST1H2AH;H2AFJ;HIST1H2AD;HIST1H2AG	sp|Q16777|H2A2C_HUMAN Histone H2A type 2-C OS=Homo sapiens OX=9606 GN=HIST2H2AC PE=1 SV=4;sp|Q6FI13|H2A2A_HUMAN Histone H2A type 2-A OS=Homo sapiens OX=9606 GN=HIST2H2AA3 PE=1 SV=3;sp|P0CC09|H2A2A_RAT Histone H2A type 2-A OS=Rattus norvegicus OX=10116 GN=H	9	9	9	3	58.9	58.9	36.4	13.988	129	190.83	20442000000	1701300000	2674600000	1785900000	613590000	3118300000	1801100000	1112700000	4089800000	149290000	894190000	1215600000	1286000000
Q99879;Q99877;Q93079;Q5QNW6;P62807;P58876;O60814;P57053;Q00715;Q99880;Q00729	Histone H2B type 1-M;Histone H2B type 1-N;Histone H2B type 1-H;Histone H2B type 2-F;Histone H2B type 1-C/E/F/G/I;Histone H2B type 1-D;Histone H2B type 1-K;Histone H2B type F-S;Histone H2B type 1;Histone H2B type 1-L;Histone H2B type 1-A	HIST1H2BM;HIST1H2BN;HIST1H2BH;HIST2H2BF;HIST1H2BC;HIST1H2BD;HIST1H2BK;H2BFS;HIST1H2BL;Hist1h2ba	sp|Q99879|H2B1M_HUMAN Histone H2B type 1-M OS=Homo sapiens OX=9606 GN=HIST1H2BM PE=1 SV=3;sp|Q99877|H2B1N_HUMAN Histone H2B type 1-N OS=Homo sapiens OX=9606 GN=HIST1H2BN PE=1 SV=3;sp|Q93079|H2B1H_HUMAN Histone H2B type 1-H OS=Homo sapiens OX=9606 GN=HIST1H	12	14	14	4	67.5	67.5	11.9	13.989	126	261.54	17862000000	1677400000	1400600000	2611900000	751310000	1659900000	1070400000	604570000	3872700000	18554000	410350000	1501900000	2282900000
P04764	Alpha-enolase	Eno1	sp|P04764|ENOA_RAT Alpha-enolase OS=Rattus norvegicus OX=10116 GN=Eno1 PE=1 SV=4	1	35	35	19	81.1	81.1	49.8	47.127	434	323.31	14286000000	1087600000	1432000000	1673900000	832340000	1763400000	785110000	1272600000	2303500000	609780000	452220000	765950000	1307200000
P84245;P84243	Histone H3.3	H3f3b;H3F3A	sp|P84245|H33_RAT Histone H3.3 OS=Rattus norvegicus OX=10116 GN=H3f3b PE=1 SV=2;sp|P84243|H33_HUMAN Histone H3.3 OS=Homo sapiens OX=9606 GN=H3F3A PE=1 SV=2	2	5	5	1	43.4	43.4	23.5	15.328	136	131.23	10645000000	417830000	1109600000	1567900000	162150000	578790000	544950000	516730000	2154700000	5484400	234260000	1621400000	1731500000
Q6P9V9;P68363	Tubulin alpha-1B chain	Tuba1b;TUBA1B	sp|Q6P9V9|TBA1B_RAT Tubulin alpha-1B chain OS=Rattus norvegicus OX=10116 GN=Tuba1b PE=1 SV=1;sp|P68363|TBA1B_HUMAN Tubulin alpha-1B chain OS=Homo sapiens OX=9606 GN=TUBA1B PE=1 SV=1	4	25	25	0	55.2	55.2	0	50.151	451	323.31	10383000000	861230000	961780000	1152100000	534790000	1150900000	484790000	981630000	1872000000	851260000	353290000	731270000	448080000
P04797	Glyceraldehyde-3-phosphate dehydrogenase	Gapdh	sp|P04797|G3P_RAT Glyceraldehyde-3-phosphate dehydrogenase OS=Rattus norvegicus OX=10116 GN=Gapdh PE=1 SV=3	2	21	21	13	71.5	71.5	46.8	35.828	333	323.31	10255000000	899790000	1059900000	600100000	755580000	1267500000	435680000	1151200000	1436500000	893000000	85103000	944530000	726150000
P15887	S-arrestin	Sag	sp|P15887|ARRS_RAT S-arrestin OS=Rattus norvegicus OX=10116 GN=Sag PE=1 SV=1	2	27	27	26	78.2	78.2	78.2	44.949	403	323.31	9113500000	1191800000	879250000	977430000	437240000	1375700000	512980000	689850000	1176800000	337960000	245110000	716100000	573280000
P15865	Histone H1.4	Hist1h1e	sp|P15865|H14_RAT Histone H1.4 OS=Rattus norvegicus OX=10116 GN=Hist1h1e PE=1 SV=3	1	13	13	1	42.5	42.5	4.1	21.987	219	62.059	7459300000	190140000	692060000	1034000000	248780000	341080000	467360000	399640000	1582500000	505560000	205510000	720220000	1072500000
P63261;P63259	Actin, cytoplasmic 2;Actin, cytoplasmic 2, N-terminally processed	ACTG1;Actg1	sp|P63261|ACTG_HUMAN Actin, cytoplasmic 2 OS=Homo sapiens OX=9606 GN=ACTG1 PE=1 SV=1;sp|P63259|ACTG_RAT Actin, cytoplasmic 2 OS=Rattus norvegicus OX=10116 GN=Actg1 PE=1 SV=1	2	19	19	1	59.2	59.2	4.5	41.792	375	323.31	5469200000	900630000	647300000	279930000	323480000	696170000	210620000	414430000	660880000	267480000	178490000	489020000	400800000
P04642	L-lactate dehydrogenase A chain	Ldha	sp|P04642|LDHA_RAT L-lactate dehydrogenase A chain OS=Rattus norvegicus OX=10116 GN=Ldha PE=1 SV=1	5	23	23	21	69.3	69.3	63	36.45	332	323.31	5426700000	516580000	533920000	647020000	262140000	607090000	184320000	533510000	898500000	261300000	236850000	276210000	469270000
P68371;Q6P9T8	Tubulin beta-4B chain	TUBB4B;Tubb4b	sp|P68371|TBB4B_HUMAN Tubulin beta-4B chain OS=Homo sapiens OX=9606 GN=TUBB4B PE=1 SV=1;sp|Q6P9T8|TBB4B_RAT Tubulin beta-4B chain OS=Rattus norvegicus OX=10116 GN=Tubb4b PE=1 SV=1	2	28	28	2	74.8	74.8	3.6	49.83	445	323.31	5291900000	409230000	398990000	569960000	277810000	555150000	244860000	516850000	936640000	565350000	144760000	431800000	240480000
P62873;P54311	Guanine nucleotide-binding protein G(I)/G(S)/G(T) subunit beta-1	GNB1;Gnb1	sp|P62873|GBB1_HUMAN Guanine nucleotide-binding protein G(I)/G(S)/G(T) subunit beta-1 OS=Homo sapiens OX=9606 GN=GNB1 PE=1 SV=3;sp|P54311|GBB1_RAT Guanine nucleotide-binding protein G(I)/G(S)/G(T) subunit beta-1 OS=Rattus norvegicus OX=10116 GN=Gnb1 PE=1 S	3	15	15	9	52.6	52.6	31.5	37.377	340	323.31	3931400000	332390000	465230000	409210000	187070000	425820000	126190000	324500000	645780000	229350000	110900000	218900000	456050000
P11980	Pyruvate kinase PKM	Pkm	sp|P11980|KPYM_RAT Pyruvate kinase PKM OS=Rattus norvegicus OX=10116 GN=Pkm PE=1 SV=3	3	36	36	13	63.5	63.5	25	57.817	531	323.31	3255300000	219300000	385060000	467620000	148240000	194730000	132980000	301520000	410580000	225180000	149510000	290080000	330470000
P15999;P25705	ATP synthase subunit alpha, mitochondrial	Atp5a1;ATP5A1	sp|P15999|ATPA_RAT ATP synthase subunit alpha, mitochondrial OS=Rattus norvegicus OX=10116 GN=Atp5f1a PE=1 SV=2;sp|P25705|ATPA_HUMAN ATP synthase subunit alpha, mitochondrial OS=Homo sapiens OX=9606 GN=ATP5F1A PE=1 SV=1	2	30	30	30	54.8	54.8	54.8	59.753	553	323.31	3145300000	260520000	505030000	242720000	154280000	355810000	108350000	208880000	356590000	192320000	177280000	320000000	263530000
P16617;P00558	Phosphoglycerate kinase 1	Pgk1;PGK1	sp|P16617|PGK1_RAT Phosphoglycerate kinase 1 OS=Rattus norvegicus OX=10116 GN=Pgk1 PE=1 SV=2;sp|P00558|PGK1_HUMAN Phosphoglycerate kinase 1 OS=Homo sapiens OX=9606 GN=PGK1 PE=1 SV=3	3	24	24	24	63.5	63.5	63.5	44.538	417	323.31	3023600000	267460000	222830000	294500000	130540000	386170000	114520000	299480000	573860000	90665000	56318000	334980000	252230000
P07335;P12277	Creatine kinase B-type	Ckb;CKB	sp|P07335|KCRB_RAT Creatine kinase B-type OS=Rattus norvegicus OX=10116 GN=Ckb PE=1 SV=2;sp|P12277|KCRB_HUMAN Creatine kinase B-type OS=Homo sapiens OX=9606 GN=CKB PE=1 SV=1	4	23	23	23	75.9	75.9	75.9	42.725	381	323.31	2990900000	410230000	319210000	154540000	136460000	405450000	98806000	208080000	405480000	190910000	88878000	349380000	223470000
P48500;P60174	Triosephosphate isomerase	Tpi1;TPI1	sp|P48500|TPIS_RAT Triosephosphate isomerase OS=Rattus norvegicus OX=10116 GN=Tpi1 PE=1 SV=2;sp|P60174|TPIS_HUMAN Triosephosphate isomerase OS=Homo sapiens OX=9606 GN=TPI1 PE=1 SV=3	2	24	24	24	81.5	81.5	81.5	26.849	249	323.31	2840700000	329140000	213050000	372710000	125420000	343230000	122350000	237100000	476170000	122790000	72792000	80052000	345910000
P09606;P15104	Glutamine synthetase	Glul;GLUL	sp|P09606|GLNA_RAT Glutamine synthetase OS=Rattus norvegicus OX=10116 GN=Glul PE=1 SV=3;sp|P15104|GLNA_HUMAN Glutamine synthetase OS=Homo sapiens OX=9606 GN=GLUL PE=1 SV=4	2	19	19	19	53.6	53.6	53.6	42.267	373	323.31	2771100000	365610000	324120000	154120000	145600000	209640000	96807000	211730000	459580000	195670000	27298000	325210000	255700000
P02091	Hemoglobin subunit beta-1	Hbb	sp|P02091|HBB1_RAT Hemoglobin subunit beta-1 OS=Rattus norvegicus OX=10116 GN=Hbb PE=1 SV=3	8	13	13	3	91.2	91.2	27.9	15.979	147	322.03	2747300000	408360000	375970000	225430000	202640000	213170000	98962000	97102000	655070000	0	159970000	131270000	179310000
P05065;P04075	Fructose-bisphosphate aldolase A	Aldoa;ALDOA	sp|P05065|ALDOA_RAT Fructose-bisphosphate aldolase A OS=Rattus norvegicus OX=10116 GN=Aldoa PE=1 SV=2;sp|P04075|ALDOA_HUMAN Fructose-bisphosphate aldolase A OS=Homo sapiens OX=9606 GN=ALDOA PE=1 SV=2	4	24	24	21	77.5	77.5	65.1	39.351	364	323.31	2607700000	368430000	409810000	169820000	134360000	194750000	88261000	317620000	381720000	81981000	82981000	181010000	196920000
P62987;P62986;P62982;P62979;P0CG47;P0CG51;P0CG48;Q63429	Ubiquitin-60S ribosomal protein L40;Ubiquitin;60S ribosomal protein L40;Ubiquitin-40S ribosomal protein S27a;Ubiquitin;40S ribosomal protein S27a;Polyubiquitin-B;Ubiquitin;Polyubiquitin-C;Ubiquitin;Polyubiquitin-C;Ubiquitin;Ubiquitin-related	UBA52;Uba52;Rps27a;RPS27A;UBB;Ubb;UBC;Ubc	sp|P62987|RL40_HUMAN Ubiquitin-60S ribosomal protein L40 OS=Homo sapiens OX=9606 GN=UBA52 PE=1 SV=2;sp|P62986|RL40_RAT Ubiquitin-60S ribosomal protein L40 OS=Rattus norvegicus OX=10116 GN=Uba52 PE=1 SV=2;sp|P62982|RS27A_RAT Ubiquitin-40S ribosomal protein	8	4	4	4	36.7	36.7	36.7	14.728	128	185.03	2282700000	226070000	197090000	217940000	102000000	309740000	46551000	193000000	391870000	76074000	125120000	165020000	232240000
P63018;P11142	Heat shock cognate 71 kDa protein	Hspa8;HSPA8	sp|P63018|HSP7C_RAT Heat shock cognate 71 kDa protein OS=Rattus norvegicus OX=10116 GN=Hspa8 PE=1 SV=1;sp|P11142|HSP7C_HUMAN Heat shock cognate 71 kDa protein OS=Homo sapiens OX=9606 GN=HSPA8 PE=1 SV=1	2	33	33	20	55.6	55.6	39.5	70.87	646	323.31	2219300000	223790000	284110000	249890000	88953000	272590000	183000000	141230000	298300000	150570000	124980000	17175000	184690000
P13637;P06687	Sodium/potassium-transporting ATPase subunit alpha-3	ATP1A3;Atp1a3	sp|P13637|AT1A3_HUMAN Sodium/potassium-transporting ATPase subunit alpha-3 OS=Homo sapiens OX=9606 GN=ATP1A3 PE=1 SV=3;sp|P06687|AT1A3_RAT Sodium/potassium-transporting ATPase subunit alpha-3 OS=Rattus norvegicus OX=10116 GN=Atp1a3 PE=1 SV=2	2	40	40	23	43.4	43.4	25.3	111.75	1013	323.31	2173900000	144250000	246620000	248270000	152190000	318240000	183150000	182130000	280750000	126500000	124260000	14553000	153000000
P00762	Anionic trypsin-1	Prss1	sp|P00762|TRY1_RAT Anionic trypsin-1 OS=Rattus norvegicus OX=10116 GN=Prss1 PE=1 SV=1	1	1	1	1	8.1	8.1	8.1	25.959	246	4.4491	2150000000	75685000	285310000	258370000	120930000	121050000	105090000	96991000	571350000	119660000	71452000	167140000	157020000
P10719;P06576	ATP synthase subunit beta, mitochondrial	Atp5b;ATP5B	sp|P10719|ATPB_RAT ATP synthase subunit beta, mitochondrial OS=Rattus norvegicus OX=10116 GN=Atp5f1b PE=1 SV=2;sp|P06576|ATPB_HUMAN ATP synthase subunit beta, mitochondrial OS=Homo sapiens OX=9606 GN=ATP5F1B PE=1 SV=3	2	23	23	23	59.5	59.5	59.5	56.353	529	323.31	2070300000	207770000	201160000	203190000	131850000	169690000	82141000	220000000	281390000	190510000	73181000	211490000	97901000
P27139	Carbonic anhydrase 2	Ca2	sp|P27139|CAH2_RAT Carbonic anhydrase 2 OS=Rattus norvegicus OX=10116 GN=Ca2 PE=1 SV=2	2	12	12	12	58.1	58.1	58.1	29.113	260	115.34	1761700000	160400000	129170000	175670000	83702000	205660000	70420000	144030000	325970000	88119000	59868000	144170000	174560000
P11488;P29348	Guanine nucleotide-binding protein G(t) subunit alpha-1;Guanine nucleotide-binding protein G(t) subunit alpha-3	GNAT1;Gnat3	sp|P11488|GNAT1_HUMAN Guanine nucleotide-binding protein G(t) subunit alpha-1 OS=Homo sapiens OX=9606 GN=GNAT1 PE=1 SV=5;sp|P29348|GNAT3_RAT Guanine nucleotide-binding protein G(t) subunit alpha-3 OS=Rattus norvegicus OX=10116 GN=Gnat3 PE=1 SV=3	4	11	11	10	34.3	34.3	31.1	40.04	350	323.31	1754300000	183680000	226800000	54547000	122310000	208450000	84769000	131100000	249880000	162870000	7340000	171530000	151000000
P04636;P40926	Malate dehydrogenase, mitochondrial	Mdh2;MDH2	sp|P04636|MDHM_RAT Malate dehydrogenase, mitochondrial OS=Rattus norvegicus OX=10116 GN=Mdh2 PE=1 SV=2;sp|P40926|MDHM_HUMAN Malate dehydrogenase, mitochondrial OS=Homo sapiens OX=9606 GN=MDH2 PE=1 SV=3	2	17	17	17	60.7	60.7	60.7	35.683	338	323.31	1751600000	217830000	180260000	187150000	77981000	185350000	57218000	169440000	261390000	71360000	75284000	89033000	179330000
Q05962;P12235	ADP/ATP translocase 1	Slc25a4;SLC25A4	sp|Q05962|ADT1_RAT ADP/ATP translocase 1 OS=Rattus norvegicus OX=10116 GN=Slc25a4 PE=1 SV=3;sp|P12235|ADT1_HUMAN ADP/ATP translocase 1 OS=Homo sapiens OX=9606 GN=SLC25A4 PE=1 SV=4	2	16	16	6	47	47	15.1	32.989	298	250.47	1727700000	33276000	96793000	177970000	41266000	121430000	124870000	102890000	406820000	110400000	17656000	229120000	265190000
P07323	Gamma-enolase	Eno2	sp|P07323|ENOG_RAT Gamma-enolase OS=Rattus norvegicus OX=10116 GN=Eno2 PE=1 SV=2	1	16	13	3	57.6	44.9	10.4	47.14	434	323.31	1589100000	144820000	138720000	155400000	98194000	169820000	142800000	159840000	234120000	61903000	55289000	97200000	131010000
O88989	Malate dehydrogenase, cytoplasmic	Mdh1	sp|O88989|MDHC_RAT Malate dehydrogenase, cytoplasmic OS=Rattus norvegicus OX=10116 GN=Mdh1 PE=1 SV=3	2	13	13	13	45.8	45.8	45.8	36.483	334	323.31	1545900000	153160000	212450000	158380000	81813000	169150000	39402000	159620000	253400000	34749000	64625000	91660000	127490000
P01946	Hemoglobin subunit alpha-1/2	Hba1	sp|P01946|HBA_RAT Hemoglobin subunit alpha-1/2 OS=Rattus norvegicus OX=10116 GN=Hba1 PE=1 SV=3	3	9	9	9	71.8	71.8	71.8	15.328	142	218.98	1493900000	90076000	298930000	92169000	84695000	161740000	39912000	54665000	377290000	0	87085000	97316000	110050000
P82995	Heat shock protein HSP 90-alpha	Hsp90aa1	sp|P82995|HS90A_RAT Heat shock protein HSP 90-alpha OS=Rattus norvegicus OX=10116 GN=Hsp90aa1 PE=1 SV=3	1	34	34	2	40.7	40.7	3.1	84.814	733	323.31	1473900000	71839000	192020000	93990000	152580000	100170000	222280000	91829000	216640000	81463000	78163000	11865000	161040000
Q9Z2L0;P21796	Voltage-dependent anion-selective channel protein 1	Vdac1;VDAC1	sp|Q9Z2L0|VDAC1_RAT Voltage-dependent anion-selective channel protein 1 OS=Rattus norvegicus OX=10116 GN=Vdac1 PE=1 SV=4;sp|P21796|VDAC1_HUMAN Voltage-dependent anion-selective channel protein 1 OS=Homo sapiens OX=9606 GN=VDAC1 PE=1 SV=2	2	14	14	14	68.9	68.9	68.9	30.755	283	323.31	1458900000	125090000	171600000	147610000	64935000	155580000	35737000	131130000	248020000	61263000	77795000	88302000	151880000
Q6P6V0	Glucose-6-phosphate isomerase	Gpi	sp|Q6P6V0|G6PI_RAT Glucose-6-phosphate isomerase OS=Rattus norvegicus OX=10116 GN=Gpi PE=1 SV=1	3	26	26	26	57.5	57.5	57.5	62.826	558	323.31	1324200000	83969000	116690000	144150000	49329000	281120000	27261000	128840000	183830000	59669000	66618000	99641000	83077000
P13221	Aspartate aminotransferase, cytoplasmic	Got1	sp|P13221|AATC_RAT Aspartate aminotransferase, cytoplasmic OS=Rattus norvegicus OX=10116 GN=Got1 PE=1 SV=3	2	19	19	19	54	54	54	46.428	413	323.31	1307000000	209050000	175720000	73899000	54528000	138550000	50758000	108470000	182840000	49281000	37678000	112390000	113860000
P10111;P62937	Peptidyl-prolyl cis-trans isomerase A;Peptidyl-prolyl cis-trans isomerase A, N-terminally processed	Ppia;PPIA	sp|P10111|PPIA_RAT Peptidyl-prolyl cis-trans isomerase A OS=Rattus norvegicus OX=10116 GN=Ppia PE=1 SV=2;sp|P62937|PPIA_HUMAN Peptidyl-prolyl cis-trans isomerase A OS=Homo sapiens OX=9606 GN=PPIA PE=1 SV=2	8	10	10	10	53.7	53.7	53.7	17.874	164	226.57	1297300000	132330000	166800000	150650000	51486000	178310000	68629000	60206000	247550000	407050	22062000	82357000	136500000
P62630;Q5VTE0;P68104	Elongation factor 1-alpha 1;Putative elongation factor 1-alpha-like 3	Eef1a1;EEF1A1P5;EEF1A1	sp|P62630|EF1A1_RAT Elongation factor 1-alpha 1 OS=Rattus norvegicus OX=10116 GN=Eef1a1 PE=2 SV=1;sp|Q5VTE0|EF1A3_HUMAN Putative elongation factor 1-alpha-like 3 OS=Homo sapiens OX=9606 GN=EEF1A1P5 PE=5 SV=1;sp|P68104|EF1A1_HUMAN Elongation factor 1-alpha	3	10	10	4	29	29	15.4	50.113	462	101.13	1244700000	119730000	154060000	137930000	51391000	140190000	86976000	87056000	183550000	45078000	48081000	71954000	118700000
P69897;P07437	Tubulin beta-5 chain;Tubulin beta chain	Tubb5;TUBB	sp|P69897|TBB5_RAT Tubulin beta-5 chain OS=Rattus norvegicus OX=10116 GN=Tubb5 PE=1 SV=1;sp|P07437|TBB5_HUMAN Tubulin beta chain OS=Homo sapiens OX=9606 GN=TUBB PE=1 SV=2	5	26	6	5	70.3	19.6	16.2	49.67	444	323.31	1187800000	118240000	100470000	142490000	71065000	162530000	71483000	136950000	136990000	101390000	41785000	65589000	38770000
P09117	Fructose-bisphosphate aldolase C	Aldoc	sp|P09117|ALDOC_RAT Fructose-bisphosphate aldolase C OS=Rattus norvegicus OX=10116 GN=Aldoc PE=1 SV=3	1	22	19	8	73.3	60.9	35.8	39.283	363	323.31	1153700000	138920000	149410000	82542000	59242000	113270000	53873000	120320000	176530000	56330000	32133000	103420000	67706000
A9UMV8;Q93077;Q7L7L0;Q64598;Q4FZT6;Q00728;P0C170;P0C169;P04908	Histone H2A.J;Histone H2A type 1-C;Histone H2A type 3;Histone H2A type 1-F;Histone H2A type 4;Histone H2A type 1-E;Histone H2A type 1-B/E	H2afj;HIST1H2AC;HIST3H2A;HIST1H2AB	sp|A9UMV8|H2AJ_RAT Histone H2A.J OS=Rattus norvegicus OX=10116 GN=H2afj PE=2 SV=1;sp|Q93077|H2A1C_HUMAN Histone H2A type 1-C OS=Homo sapiens OX=9606 GN=HIST1H2AC PE=1 SV=3;sp|Q7L7L0|H2A3_HUMAN Histone H2A type 3 OS=Homo sapiens OX=9606 GN=HIST3H2A PE=1 SV=	10	8	2	2	36.4	14	14	14.045	129	45.615	1123400000	206490000	89204000	168250000	36360000	52168000	68786000	73199000	152000000	2876400	56616000	23968000	193510000
P31000;P08670	Vimentin	Vim;VIM	sp|P31000|VIME_RAT Vimentin OS=Rattus norvegicus OX=10116 GN=Vim PE=1 SV=2;sp|P08670|VIME_HUMAN Vimentin OS=Homo sapiens OX=9606 GN=VIM PE=1 SV=4	3	24	24	15	50.2	50.2	35.8	53.732	466	323.31	1099000000	114090000	101510000	98223000	54527000	180890000	35294000	62453000	157120000	60596000	49675000	103480000	81152000
P47942;Q16555	Dihydropyrimidinase-related protein 2	Dpysl2;DPYSL2	sp|P47942|DPYL2_RAT Dihydropyrimidinase-related protein 2 OS=Rattus norvegicus OX=10116 GN=Dpysl2 PE=1 SV=1;sp|Q16555|DPYL2_HUMAN Dihydropyrimidinase-related protein 2 OS=Homo sapiens OX=9606 GN=DPYSL2 PE=1 SV=1	2	25	25	22	64.5	64.5	56.6	62.277	572	323.31	1085700000	66663000	144170000	148280000	57823000	97484000	72877000	73417000	168990000	84717000	50384000	39235000	81640000
Q9BPU6	Dihydropyrimidinase-related protein 5	DPYSL5	sp|Q9BPU6|DPYL5_HUMAN Dihydropyrimidinase-related protein 5 OS=Homo sapiens OX=9606 GN=DPYSL5 PE=1 SV=1	1	10	1	1	26.8	1.2	1.2	61.421	564	-2	1076900000	734030	620370	517200	1780200	94393000	832120	0	251300000	0	0	0	726750000
P62260;P62258	14-3-3 protein epsilon	Ywhae;YWHAE	sp|P62260|1433E_RAT 14-3-3 protein epsilon OS=Rattus norvegicus OX=10116 GN=Ywhae PE=1 SV=1;sp|P62258|1433E_HUMAN 14-3-3 protein epsilon OS=Homo sapiens OX=9606 GN=YWHAE PE=1 SV=1	2	16	16	13	56.9	56.9	51	29.174	255	296.06	1057900000	71691000	55017000	78441000	45990000	130620000	45551000	97188000	249400000	39927000	6735400	112960000	124410000
Q9QUL6;P46459	Vesicle-fusing ATPase	Nsf;NSF	sp|Q9QUL6|NSF_RAT Vesicle-fusing ATPase OS=Rattus norvegicus OX=10116 GN=Nsf PE=1 SV=1;sp|P46459|NSF_HUMAN Vesicle-fusing ATPase OS=Homo sapiens OX=9606 GN=NSF PE=1 SV=3	2	37	37	37	51.1	51.1	51.1	82.652	744	323.31	1039000000	95566000	106280000	133140000	44067000	83288000	104010000	99203000	160660000	72540000	50853000	8776500	80590000
P04904;P46418	Glutathione S-transferase alpha-3;Glutathione S-transferase alpha-5	Gsta3;Gsta5	sp|P04904|GSTA3_RAT Glutathione S-transferase alpha-3 OS=Rattus norvegicus OX=10116 GN=Gsta3 PE=1 SV=3;sp|P46418|GSTA5_RAT Glutathione S-transferase alpha-5 OS=Rattus norvegicus OX=10116 GN=Gsta5 PE=1 SV=2	9	14	14	12	62.9	62.9	59.3	25.319	221	188.4	1007900000	103790000	91221000	144550000	71655000	98790000	55677000	55061000	179610000	27520000	28977000	37170000	113890000
Q71UI9;P0C0S7;P0C0S5	Histone H2A.V;Histone H2A.Z	H2AFV;H2afz;H2AFZ	sp|Q71UI9|H2AV_HUMAN Histone H2A.V OS=Homo sapiens OX=9606 GN=H2AFV PE=1 SV=3;sp|P0C0S7|H2AZ_RAT Histone H2A.Z OS=Rattus norvegicus OX=10116 GN=H2afz PE=1 SV=2;sp|P0C0S5|H2AZ_HUMAN Histone H2A.Z OS=Homo sapiens OX=9606 GN=H2AFZ PE=1 SV=2	3	6	4	4	53.9	46.9	46.9	13.509	128	56.692	984890000	112620000	88158000	108950000	44433000	148300000	41025000	47921000	187260000	4646500	57151000	62381000	82055000
P00507	Aspartate aminotransferase, mitochondrial	Got2	sp|P00507|AATM_RAT Aspartate aminotransferase, mitochondrial OS=Rattus norvegicus OX=10116 GN=Got2 PE=1 SV=2	2	14	14	14	38.4	38.4	38.4	47.314	430	323.31	972230000	116880000	104130000	77396000	62369000	97559000	47902000	95201000	144010000	51092000	6619100	91269000	77813000
P63159;P09429;B2RPK0	High mobility group protein B1;Putative high mobility group protein B1-like 1	Hmgb1;HMGB1;HMGB1P1	sp|P63159|HMGB1_RAT High mobility group protein B1 OS=Rattus norvegicus OX=10116 GN=Hmgb1 PE=1 SV=2;sp|P09429|HMGB1_HUMAN High mobility group protein B1 OS=Homo sapiens OX=9606 GN=HMGB1 PE=1 SV=3;sp|B2RPK0|HGB1A_HUMAN Putative high mobility group protein B	4	11	11	9	40	40	30.2	24.893	215	88.649	951970000	74627000	83625000	109760000	32216000	119920000	45025000	82274000	132410000	53442000	33013000	53556000	132110000
P25113;P18669	Phosphoglycerate mutase 1	Pgam1;PGAM1	sp|P25113|PGAM1_RAT Phosphoglycerate mutase 1 OS=Rattus norvegicus OX=10116 GN=Pgam1 PE=1 SV=4;sp|P18669|PGAM1_HUMAN Phosphoglycerate mutase 1 OS=Homo sapiens OX=9606 GN=PGAM1 PE=1 SV=2	5	16	16	16	72.8	72.8	72.8	28.832	254	273.41	935140000	74202000	62975000	104880000	40121000	107160000	31022000	94052000	222870000	25553000	34747000	25969000	111590000
P61980;P61978	Heterogeneous nuclear ribonucleoprotein K	Hnrnpk;HNRNPK	sp|P61980|HNRPK_RAT Heterogeneous nuclear ribonucleoprotein K OS=Rattus norvegicus OX=10116 GN=Hnrnpk PE=1 SV=1;sp|P61978|HNRPK_HUMAN Heterogeneous nuclear ribonucleoprotein K OS=Homo sapiens OX=9606 GN=HNRNPK PE=1 SV=1	2	21	21	21	56.8	56.8	56.8	50.976	463	323.31	904430000	63595000	90320000	122440000	38279000	114550000	7637500	60855000	124480000	83700000	37683000	90999000	69887000
P51489	Rhodopsin	Rho	sp|P51489|OPSD_RAT Rhodopsin OS=Rattus norvegicus OX=10116 GN=Rho PE=2 SV=1	1	4	4	2	15.8	15.8	8.3	39.041	348	253.07	876650000	63470000	127800000	101210000	76799000	137670000	16496000	110190000	69554000	41586000	40617000	30206000	61047000
P11442;Q00610	Clathrin heavy chain 1	Cltc;CLTC	sp|P11442|CLH1_RAT Clathrin heavy chain 1 OS=Rattus norvegicus OX=10116 GN=Cltc PE=1 SV=3;sp|Q00610|CLH1_HUMAN Clathrin heavy chain 1 OS=Homo sapiens OX=9606 GN=CLTC PE=1 SV=5	3	57	57	57	42.4	42.4	42.4	191.6	1675	323.31	873670000	64682000	176820000	52300000	49091000	221830000	57711000	68399000	80687000	27753000	23218000	4337000	46852000
P50137	Transketolase	Tkt	sp|P50137|TKT_RAT Transketolase OS=Rattus norvegicus OX=10116 GN=Tkt PE=1 SV=1	2	26	26	26	50.9	50.9	50.9	67.643	623	323.31	866070000	69008000	89367000	76759000	52538000	166620000	68438000	101290000	92310000	39301000	44929000	4383100	61128000
P02770	Serum albumin	Alb	sp|P02770|ALBU_RAT Serum albumin OS=Rattus norvegicus OX=10116 GN=Alb PE=1 SV=2	1	27	27	26	53.8	53.8	52.6	68.73	608	323.31	864440000	59314000	85659000	46133000	36716000	119480000	52449000	61857000	168150000	24949000	99094000	51079000	59567000
P31044	Phosphatidylethanolamine-binding protein 1;Hippocampal cholinergic neurostimulating peptide	Pebp1	sp|P31044|PEBP1_RAT Phosphatidylethanolamine-binding protein 1 OS=Rattus norvegicus OX=10116 GN=Pebp1 PE=1 SV=3	2	10	10	10	77.5	77.5	77.5	20.801	187	276.62	855820000	107470000	73327000	88934000	31475000	95255000	11379000	82309000	140850000	58125000	41990000	21863000	102840000
D3ZBN0;P16401	Histone H1.5	Hist1h1b;HIST1H1B	sp|D3ZBN0|H15_RAT Histone H1.5 OS=Rattus norvegicus OX=10116 GN=Hist1h1b PE=1 SV=1;sp|P16401|H15_HUMAN Histone H1.5 OS=Homo sapiens OX=9606 GN=HIST1H1B PE=1 SV=3	2	12	9	9	37.4	28.8	28.8	22.649	222	51.037	841250000	25123000	80104000	134000000	22445000	33402000	38958000	34962000	227260000	42049000	28070000	67332000	107550000
P0DMW1;P0DMW0	Heat shock 70 kDa protein 1B;Heat shock 70 kDa protein 1A	Hspa1a	sp|P0DMW1|HS71B_RAT Heat shock 70 kDa protein 1B OS=Rattus norvegicus OX=10116 GN=Hspa1b PE=2 SV=1;sp|P0DMW0|HS71A_RAT Heat shock 70 kDa protein 1A OS=Rattus norvegicus OX=10116 GN=Hspa1a PE=2 SV=1	2	27	23	4	43.5	39	10.1	70.184	641	323.31	740330000	98887000	96153000	68847000	32556000	78346000	72751000	54388000	96107000	30934000	38090000	7750200	65521000
P63102;P63104	14-3-3 protein zeta/delta	Ywhaz;YWHAZ	sp|P63102|1433Z_RAT 14-3-3 protein zeta/delta OS=Rattus norvegicus OX=10116 GN=Ywhaz PE=1 SV=1;sp|P63104|1433Z_HUMAN 14-3-3 protein zeta/delta OS=Homo sapiens OX=9606 GN=YWHAZ PE=1 SV=1	2	15	12	12	58	51	51	27.771	245	323.31	695040000	40776000	55866000	61942000	37304000	100500000	21273000	66708000	147810000	29975000	6596500	55260000	71030000
P59215;P09471	Guanine nucleotide-binding protein G(o) subunit alpha	Gnao1;GNAO1	sp|P59215|GNAO_RAT Guanine nucleotide-binding protein G(o) subunit alpha OS=Rattus norvegicus OX=10116 GN=Gnao1 PE=1 SV=2;sp|P09471|GNAO_HUMAN Guanine nucleotide-binding protein G(o) subunit alpha OS=Homo sapiens OX=9606 GN=GNAO1 PE=1 SV=4	14	9	8	8	29.7	26.6	26.6	40.068	354	211.14	657970000	82554000	80119000	32504000	41350000	58797000	39892000	61287000	107360000	40216000	2395400	74710000	36782000
Q71U36;P68370;P0DPH8;P0DPH7;Q68FR8;Q6PEY2	Tubulin alpha-1A chain;Tubulin alpha-3 chain;Tubulin alpha-3E chain	TUBA1A;Tuba1a;Tuba3a;TUBA3E	sp|Q71U36|TBA1A_HUMAN Tubulin alpha-1A chain OS=Homo sapiens OX=9606 GN=TUBA1A PE=1 SV=1;sp|P68370|TBA1A_RAT Tubulin alpha-1A chain OS=Rattus norvegicus OX=10116 GN=Tuba1a PE=1 SV=1;sp|P0DPH8|TBA3D_HUMAN Tubulin alpha-3D chain OS=Homo sapiens OX=9606 GN=TU	6	24	2	1	55.2	6	3.1	50.135	451	63.72	637380000	52603000	53896000	93685000	29535000	56768000	38249000	46551000	90171000	57782000	20688000	74615000	22837000
P20942	Phosducin	Pdc	sp|P20942|PHOS_RAT Phosducin OS=Rattus norvegicus OX=10116 GN=Pdc PE=1 SV=1	1	9	9	9	54.1	54.1	54.1	28.129	246	323.31	628110000	47079000	32534000	40895000	26844000	87826000	23153000	74021000	105690000	21958000	6326700	76438000	85342000
P35704	Peroxiredoxin-2	Prdx2	sp|P35704|PRDX2_RAT Peroxiredoxin-2 OS=Rattus norvegicus OX=10116 GN=Prdx2 PE=1 SV=3	2	8	8	8	42.4	42.4	42.4	21.783	198	114.52	624530000	71615000	64820000	66972000	31030000	84872000	4289300	38930000	68079000	30175000	42259000	39473000	82012000
P24623	Alpha-crystallin A chain;Alpha-crystallin A(1-168);Alpha-crystallin A(1-165);Alpha-crystallin A(1-163);Alpha-crystallin A(1-162);Alpha-crystallin A(1-157);Alpha-crystallin A(1-156);Alpha-crystallin A(1-151)	Cryaa	sp|P24623|CRYAA_RAT Alpha-crystallin A chain OS=Rattus norvegicus OX=10116 GN=Cryaa PE=1 SV=1	1	11	11	5	36.2	36.2	18.9	22.447	196	47.886	620670000	7240200	199930000	27369000	26627000	254250000	717350	23510000	34020000	677110	90929	42517000	3719800
Q562R1	Beta-actin-like protein 2	ACTBL2	sp|Q562R1|ACTBL_HUMAN Beta-actin-like protein 2 OS=Homo sapiens OX=9606 GN=ACTBL2 PE=1 SV=2	1	5	1	1	14.9	4.8	4.8	42.003	376	2.5455	580230000	116260000	138700000	0	2784600	95487000	42682000	91646000	621750	9011000	0	464410	82582000
P49911	Acidic leucine-rich nuclear phosphoprotein 32 family member A	Anp32a	sp|P49911|AN32A_RAT Acidic leucine-rich nuclear phosphoprotein 32 family member A OS=Rattus norvegicus OX=10116 GN=Anp32a PE=2 SV=1	4	10	10	9	42.5	42.5	39.3	28.564	247	323.31	520970000	38054000	82727000	46793000	17016000	48868000	15481000	35891000	93192000	24637000	6523800	59823000	51963000
P30904	Macrophage migration inhibitory factor	Mif	sp|P30904|MIF_RAT Macrophage migration inhibitory factor OS=Rattus norvegicus OX=10116 GN=Mif PE=1 SV=4	2	5	5	5	41.7	41.7	41.7	12.477	115	181.65	514150000	18287000	77417000	32070000	33935000	77279000	8417900	29676000	136470000	0	60334000	23068000	17205000
Q09073;P05141	ADP/ATP translocase 2;ADP/ATP translocase 2, N-terminally processed	Slc25a5;SLC25A5	sp|Q09073|ADT2_RAT ADP/ATP translocase 2 OS=Rattus norvegicus OX=10116 GN=Slc25a5 PE=1 SV=3;sp|P05141|ADT2_HUMAN ADP/ATP translocase 2 OS=Homo sapiens OX=9606 GN=SLC25A5 PE=1 SV=7	3	15	6	4	45	16.8	11.1	32.901	298	100.85	482510000	13883000	27903000	67296000	16032000	35451000	43898000	30316000	84606000	49228000	7347400	48898000	57648000
P13596	Neural cell adhesion molecule 1	Ncam1	sp|P13596|NCAM1_RAT Neural cell adhesion molecule 1 OS=Rattus norvegicus OX=10116 GN=Ncam1 PE=1 SV=1	2	21	21	21	36.5	36.5	36.5	94.657	858	323.31	482460000	22969000	65174000	42011000	32063000	76088000	52231000	37348000	69097000	38081000	15601000	2723700	29078000
Q06647	ATP synthase subunit O, mitochondrial	Atp5o	sp|Q06647|ATPO_RAT ATP synthase subunit O, mitochondrial OS=Rattus norvegicus OX=10116 GN=Atp5po PE=1 SV=1	2	10	10	10	57.7	57.7	57.7	23.397	213	127.68	482130000	53447000	37093000	50235000	21300000	72068000	1075200	32738000	83896000	32609000	12126000	29240000	56300000
P35030	Trypsin-3	PRSS3	sp|P35030|TRY3_HUMAN Trypsin-3 OS=Homo sapiens OX=9606 GN=PRSS3 PE=1 SV=2	1	1	1	1	4.3	4.3	4.3	32.528	304	103.51	471420000	46431000	71971000	39623000	32056000	26656000	22420000	39740000	86413000	27799000	31745000	25373000	21199000
P61765;P61764	Syntaxin-binding protein 1	Stxbp1;STXBP1	sp|P61765|STXB1_RAT Syntaxin-binding protein 1 OS=Rattus norvegicus OX=10116 GN=Stxbp1 PE=1 SV=1;sp|P61764|STXB1_HUMAN Syntaxin-binding protein 1 OS=Homo sapiens OX=9606 GN=STXBP1 PE=1 SV=1	2	24	24	24	49.7	49.7	49.7	67.568	594	323.31	447560000	40036000	47401000	76253000	21758000	40208000	32678000	35497000	61125000	32570000	16417000	2984900	40628000
Q9QYU4	Ketimine reductase mu-crystallin	Crym	sp|Q9QYU4|CRYM_RAT Ketimine reductase mu-crystallin OS=Rattus norvegicus OX=10116 GN=Crym PE=1 SV=1	2	10	10	10	40.3	40.3	40.3	33.554	313	160.49	438430000	53484000	53913000	44834000	20967000	52621000	14879000	51009000	70644000	4914400	23130000	14859000	33171000
O88767	Protein deglycase DJ-1	Park7	sp|O88767|PARK7_RAT Protein/nucleic acid deglycase DJ-1 OS=Rattus norvegicus OX=10116 GN=Park7 PE=1 SV=1	2	11	11	11	66.1	66.1	66.1	19.974	189	120.05	433440000	48417000	19523000	42535000	22576000	81432000	2500300	20958000	78045000	26953000	21068000	23652000	45778000
P47728;P22676	Calretinin	Calb2;CALB2	sp|P47728|CALB2_RAT Calretinin OS=Rattus norvegicus OX=10116 GN=Calb2 PE=1 SV=1;sp|P22676|CALB2_HUMAN Calretinin OS=Homo sapiens OX=9606 GN=CALB2 PE=2 SV=2	4	12	12	12	51.3	51.3	51.3	31.404	271	238.9	429350000	19467000	14250000	19438000	15033000	51917000	34164000	32749000	116720000	34483000	409280	47163000	43553000
P70615;P20700	Lamin-B1	Lmnb1;LMNB1	sp|P70615|LMNB1_RAT Lamin-B1 OS=Rattus norvegicus OX=10116 GN=Lmnb1 PE=1 SV=3;sp|P20700|LMNB1_HUMAN Lamin-B1 OS=Homo sapiens OX=9606 GN=LMNB1 PE=1 SV=2	2	31	31	27	47.2	47.2	44	66.606	587	323.31	420300000	52631000	60215000	42945000	12443000	39770000	52936000	18943000	70501000	19976000	10444000	2072500	37428000
P17438;P23942	Peripherin-2	Prph2;PRPH2	sp|P17438|PRPH2_RAT Peripherin-2 OS=Rattus norvegicus OX=10116 GN=Prph2 PE=2 SV=1;sp|P23942|PRPH2_HUMAN Peripherin-2 OS=Homo sapiens OX=9606 GN=PRPH2 PE=1 SV=1	2	8	8	8	33.5	33.5	33.5	39.267	346	141.2	396470000	23792000	59488000	53645000	25166000	56855000	13485000	21494000	61121000	13130000	6176600	20628000	41489000
P16403	Histone H1.2	HIST1H1C	sp|P16403|H12_HUMAN Histone H1.2 OS=Homo sapiens OX=9606 GN=HIST1H1C PE=1 SV=2	1	11	1	1	34.3	7.5	7.5	21.364	213	21.211	376810000	6085100	26826000	77637000	20006000	13796000	35011000	12887000	60612000	49875000	4782900	32310000	36981000
P63211	Guanine nucleotide-binding protein G(T) subunit gamma-T1	GNGT1	sp|P63211|GBG1_HUMAN Guanine nucleotide-binding protein G(T) subunit gamma-T1 OS=Homo sapiens OX=9606 GN=GNGT1 PE=1 SV=2	4	5	5	5	44.6	44.6	44.6	8.4958	74	82.396	374960000	30594000	51774000	46659000	20682000	50065000	3384700	4864800	101780000	0	16051000	32365000	16746000
P35243	Recoverin	RCVRN	sp|P35243|RECO_HUMAN Recoverin OS=Homo sapiens OX=9606 GN=RCVRN PE=1 SV=2	1	5	5	5	28.5	28.5	28.5	23.13	200	285.77	372200000	51880000	18788000	43665000	23360000	55624000	1464400	32602000	53544000	10959000	26196000	22180000	31935000
P0DP31;P0DP30;P0DP29;P0DP25;P0DP24;P0DP23	Calmodulin-3	Calm3	sp|P0DP31|CALM3_RAT Calmodulin-3 OS=Rattus norvegicus OX=10116 GN=Calm3 PE=1 SV=1;sp|P0DP30|CALM2_RAT Calmodulin-2 OS=Rattus norvegicus OX=10116 GN=Calm2 PE=1 SV=1;sp|P0DP29|CALM1_RAT Calmodulin-1 OS=Rattus norvegicus OX=10116 GN=Calm1 PE=1 SV=1;sp|P0DP25|	7	6	6	6	39.6	39.6	39.6	16.837	149	131.88	368640000	24872000	34291000	52588000	8767500	43965000	8222700	9628000	77543000	0	349250	66145000	42274000
Q9BVA1;Q3KRE8	Tubulin beta-2B chain	TUBB2B;Tubb2b	sp|Q9BVA1|TBB2B_HUMAN Tubulin beta-2B chain OS=Homo sapiens OX=9606 GN=TUBB2B PE=1 SV=1;sp|Q3KRE8|TBB2B_RAT Tubulin beta-2B chain OS=Rattus norvegicus OX=10116 GN=Tubb2b PE=1 SV=1	2	26	6	2	71	17.8	3.6	49.953	445	76.044	363180000	27853000	30564000	43939000	20056000	35074000	17844000	25743000	61134000	42401000	3837400	35002000	19737000
Q63754;Q16143	Beta-synuclein	Sncb;SNCB	sp|Q63754|SYUB_RAT Beta-synuclein OS=Rattus norvegicus OX=10116 GN=Sncb PE=1 SV=1;sp|Q16143|SYUB_HUMAN Beta-synuclein OS=Homo sapiens OX=9606 GN=SNCB PE=1 SV=1	3	6	6	4	38.7	38.7	30.7	14.504	137	165.43	362270000	39265000	47330000	35628000	13710000	33581000	1543200	27391000	75317000	0	21308000	35808000	31392000
P22626;A7VJC2	Heterogeneous nuclear ribonucleoproteins A2/B1	HNRNPA2B1;Hnrnpa2b1	sp|P22626|ROA2_HUMAN Heterogeneous nuclear ribonucleoproteins A2/B1 OS=Homo sapiens OX=9606 GN=HNRNPA2B1 PE=1 SV=2;sp|A7VJC2|ROA2_RAT Heterogeneous nuclear ribonucleoproteins A2/B1 OS=Rattus norvegicus OX=10116 GN=Hnrnpa2b1 PE=1 SV=1	2	13	13	13	34.8	34.8	34.8	37.429	353	130.78	357360000	34053000	39844000	17506000	29470000	39280000	10125000	38297000	68261000	10146000	649620	51732000	17996000
Q8VHF5;O75390	Citrate synthase, mitochondrial	Cs;CS	sp|Q8VHF5|CISY_RAT Citrate synthase, mitochondrial OS=Rattus norvegicus OX=10116 GN=Cs PE=1 SV=1;sp|O75390|CISY_HUMAN Citrate synthase, mitochondrial OS=Homo sapiens OX=9606 GN=CS PE=1 SV=2	2	12	12	12	26.2	26.2	26.2	51.866	466	48.297	355990000	27570000	46914000	43954000	14407000	30218000	29221000	22859000	60726000	14122000	15880000	25806000	24319000
P45592;P23528	Cofilin-1	Cfl1;CFL1	sp|P45592|COF1_RAT Cofilin-1 OS=Rattus norvegicus OX=10116 GN=Cfl1 PE=1 SV=3;sp|P23528|COF1_HUMAN Cofilin-1 OS=Homo sapiens OX=9606 GN=CFL1 PE=1 SV=3	3	7	7	7	64.5	64.5	64.5	18.532	166	64.615	353120000	44612000	27913000	46762000	14640000	58079000	9596400	21035000	61029000	4017600	2916800	25667000	36858000
P38606	V-type proton ATPase catalytic subunit A	ATP6V1A	sp|P38606|VATA_HUMAN V-type proton ATPase catalytic subunit A OS=Homo sapiens OX=9606 GN=ATP6V1A PE=1 SV=2	1	18	18	18	36.3	36.3	36.3	68.303	617	246.4	352300000	40201000	35182000	33865000	10899000	62306000	30567000	30138000	54706000	19413000	9477400	1229800	24321000
Q96QV6;P16104;Q8IUE6	Histone H2A type 1-A;Histone H2AX;Histone H2A type 2-B	HIST1H2AA;H2AFX;HIST2H2AB	sp|Q96QV6|H2A1A_HUMAN Histone H2A type 1-A OS=Homo sapiens OX=9606 GN=HIST1H2AA PE=1 SV=3;sp|P16104|H2AX_HUMAN Histone H2AX OS=Homo sapiens OX=9606 GN=H2AFX PE=1 SV=2;sp|Q8IUE6|H2A2B_HUMAN Histone H2A type 2-B OS=Homo sapiens OX=9606 GN=HIST2H2AB PE=1 SV=3	3	6	2	2	35.1	22.9	22.9	14.233	131	107.73	349590000	24923000	31014000	45393000	5068500	29739000	6180300	2631100	91292000	0	10612000	55229000	47506000
P06685	Sodium/potassium-transporting ATPase subunit alpha-1	Atp1a1	sp|P06685|AT1A1_RAT Sodium/potassium-transporting ATPase subunit alpha-1 OS=Rattus norvegicus OX=10116 GN=Atp1a1 PE=1 SV=1	1	26	15	4	31.3	18.1	5.3	113.05	1023	245.16	347730000	22677000	42189000	43626000	21184000	39428000	38338000	26075000	46316000	13945000	26196000	1879800	25874000
P62815;P21281	V-type proton ATPase subunit B, brain isoform	Atp6v1b2;ATP6V1B2	sp|P62815|VATB2_RAT V-type proton ATPase subunit B, brain isoform OS=Rattus norvegicus OX=10116 GN=Atp6v1b2 PE=1 SV=1;sp|P21281|VATB2_HUMAN V-type proton ATPase subunit B, brain isoform OS=Homo sapiens OX=9606 GN=ATP6V1B2 PE=1 SV=3	3	17	17	17	40.7	40.7	40.7	56.55	511	226.93	345180000	30727000	61846000	42113000	11355000	46098000	6001100	23307000	42920000	10665000	15232000	27026000	27894000
Q63716;Q06830	Peroxiredoxin-1	Prdx1;PRDX1	sp|Q63716|PRDX1_RAT Peroxiredoxin-1 OS=Rattus norvegicus OX=10116 GN=Prdx1 PE=1 SV=1;sp|Q06830|PRDX1_HUMAN Peroxiredoxin-1 OS=Homo sapiens OX=9606 GN=PRDX1 PE=1 SV=1	4	10	10	10	55.3	55.3	55.3	22.109	199	42.886	338160000	51623000	25096000	36226000	14446000	56327000	1537400	15007000	41979000	15602000	16095000	18549000	45676000
P50398;P31150	Rab GDP dissociation inhibitor alpha	Gdi1;GDI1	sp|P50398|GDIA_RAT Rab GDP dissociation inhibitor alpha OS=Rattus norvegicus OX=10116 GN=Gdi1 PE=1 SV=1;sp|P31150|GDIA_HUMAN Rab GDP dissociation inhibitor alpha OS=Homo sapiens OX=9606 GN=GDI1 PE=1 SV=2	2	19	19	9	49.2	49.2	27.3	50.536	447	323.31	337100000	20086000	45052000	50297000	13911000	18966000	9175600	24880000	56653000	23160000	8771100	36589000	29558000
P62697;P43320	Beta-crystallin B2	Crybb2;CRYBB2	sp|P62697|CRBB2_RAT Beta-crystallin B2 OS=Rattus norvegicus OX=10116 GN=Crybb2 PE=1 SV=2;sp|P43320|CRBB2_HUMAN Beta-crystallin B2 OS=Homo sapiens OX=9606 GN=CRYBB2 PE=1 SV=2	2	13	13	13	66.8	66.8	66.8	23.381	205	257.69	331040000	3127700	144830000	15633000	10553000	111250000	0	11725000	19201000	5263100	1837900	6325000	1300900
P16036	Phosphate carrier protein, mitochondrial	Slc25a3	sp|P16036|MPCP_RAT Phosphate carrier protein, mitochondrial OS=Rattus norvegicus OX=10116 GN=Slc25a3 PE=1 SV=1	2	8	8	8	27	27	27	39.445	356	216.24	311390000	11001000	16042000	31130000	9589000	17944000	14814000	18198000	106210000	21427000	4648600	33041000	27347000
Q6IMY8;Q00839	Heterogeneous nuclear ribonucleoprotein U	Hnrnpu;HNRNPU	sp|Q6IMY8|HNRPU_RAT Heterogeneous nuclear ribonucleoprotein U OS=Rattus norvegicus OX=10116 GN=Hnrnpu PE=1 SV=1;sp|Q00839|HNRPU_HUMAN Heterogeneous nuclear ribonucleoprotein U OS=Homo sapiens OX=9606 GN=HNRNPU PE=1 SV=6	2	19	19	19	23.4	23.4	23.4	87.731	798	216.7	311350000	8651400	31840000	51525000	16776000	37069000	24810000	19270000	60982000	11164000	10530000	345090	38384000
P20929	Nebulin	NEB	sp|P20929|NEBU_HUMAN Nebulin OS=Homo sapiens OX=9606 GN=NEB PE=1 SV=5	1	1	1	1	0.2	0.2	0.2	772.91	6669	3.5004	310180000	17577000	459210	83276000	5027700	12244000	22949000	6152300	19211000	0	5245500	97178000	40864000
P12271	Retinaldehyde-binding protein 1	RLBP1	sp|P12271|RLBP1_HUMAN Retinaldehyde-binding protein 1 OS=Homo sapiens OX=9606 GN=RLBP1 PE=1 SV=2	1	6	6	6	25.9	25.9	25.9	36.474	317	35.607	308350000	28740000	33250000	33862000	19678000	52132000	10331000	24308000	49972000	12347000	9250100	16208000	18274000
P07632	Superoxide dismutase [Cu-Zn]	Sod1	sp|P07632|SODC_RAT Superoxide dismutase [Cu-Zn] OS=Rattus norvegicus OX=10116 GN=Sod1 PE=1 SV=2	1	4	4	4	32.5	32.5	32.5	15.911	154	31.605	299930000	69040000	83247000	43504000	4719700	17213000	1857100	10668000	28452000	0	2145200	4695400	34391000
Q9ER34;Q99798	Aconitate hydratase, mitochondrial	Aco2;ACO2	sp|Q9ER34|ACON_RAT Aconitate hydratase, mitochondrial OS=Rattus norvegicus OX=10116 GN=Aco2 PE=1 SV=2;sp|Q99798|ACON_HUMAN Aconitate hydratase, mitochondrial OS=Homo sapiens OX=9606 GN=ACO2 PE=1 SV=2	2	24	24	24	38.2	38.2	38.2	85.432	780	229.41	294720000	23197000	34335000	32723000	18632000	11740000	34755000	21509000	45243000	15820000	18377000	454120	37930000
Q63413;Q13838;O00148;Q5U216	Spliceosome RNA helicase Ddx39b;Spliceosome RNA helicase DDX39B;ATP-dependent RNA helicase DDX39A	Ddx39b;DDX39B;DDX39A;Ddx39a	sp|Q63413|DX39B_RAT Spliceosome RNA helicase Ddx39b OS=Rattus norvegicus OX=10116 GN=Ddx39b PE=2 SV=3;sp|Q13838|DX39B_HUMAN Spliceosome RNA helicase DDX39B OS=Homo sapiens OX=9606 GN=DDX39B PE=1 SV=1;sp|O00148|DX39A_HUMAN ATP-dependent RNA helicase DDX39A	4	10	10	10	24.5	24.5	24.5	49.035	428	69.467	289080000	33075000	34292000	33928000	10460000	23779000	16446000	18466000	61510000	7228100	4350100	27400000	18149000
P04264;CON__P04264	Keratin, type II cytoskeletal 1	KRT1	sp|P04264|K2C1_HUMAN Keratin, type II cytoskeletal 1 OS=Homo sapiens OX=9606 GN=KRT1 PE=1 SV=6;	2	20	20	11	27	27	15.1	66.038	644	223.46	286780000	2861200	41588000	49946000	15271000	22780000	8690900	14938000	97102000	13058000	9010000	461850	11072000
P61983;P61981	14-3-3 protein gamma;14-3-3 protein gamma, N-terminally processed	Ywhag;YWHAG	sp|P61983|1433G_RAT 14-3-3 protein gamma OS=Rattus norvegicus OX=10116 GN=Ywhag PE=1 SV=2;sp|P61981|1433G_HUMAN 14-3-3 protein gamma OS=Homo sapiens OX=9606 GN=YWHAG PE=1 SV=2	2	12	9	9	49.8	42.9	42.9	28.302	247	323.31	283380000	24717000	25268000	28800000	21329000	18995000	11956000	25951000	49858000	14724000	12502000	21757000	27523000
P10760;P23526	Adenosylhomocysteinase	Ahcy;AHCY	sp|P10760|SAHH_RAT Adenosylhomocysteinase OS=Rattus norvegicus OX=10116 GN=Ahcy PE=1 SV=3;sp|P23526|SAHH_HUMAN Adenosylhomocysteinase OS=Homo sapiens OX=9606 GN=AHCY PE=1 SV=4	2	12	12	12	30.8	30.8	30.8	47.538	432	72.489	281060000	42331000	42165000	31227000	12076000	21271000	30153000	17472000	39138000	2927000	10767000	16334000	15198000
P81155;P45880	Voltage-dependent anion-selective channel protein 2	Vdac2;VDAC2	sp|P81155|VDAC2_RAT Voltage-dependent anion-selective channel protein 2 OS=Rattus norvegicus OX=10116 GN=Vdac2 PE=1 SV=2;sp|P45880|VDAC2_HUMAN Voltage-dependent anion-selective channel protein 2 OS=Homo sapiens OX=9606 GN=VDAC2 PE=1 SV=2	2	6	6	5	21.7	21.7	18.3	31.745	295	31.559	278560000	14523000	24541000	36832000	10647000	35479000	10607000	23299000	63698000	10130000	4192100	24565000	20048000
P62828;P62826;Q8K586	GTP-binding nuclear protein Ran;GTP-binding nuclear protein Ran, testis-specific isoform	Ran;RAN;Rasl2-9	sp|P62828|RAN_RAT GTP-binding nuclear protein Ran OS=Rattus norvegicus OX=10116 GN=Ran PE=1 SV=3;sp|P62826|RAN_HUMAN GTP-binding nuclear protein Ran OS=Homo sapiens OX=9606 GN=RAN PE=1 SV=3;sp|Q8K586|RANT_RAT GTP-binding nuclear protein Ran, testis-specifi	3	9	9	9	44.9	44.9	44.9	24.423	216	132.91	278200000	34562000	20306000	36710000	10928000	27187000	11715000	22290000	53927000	7947300	8568800	6346200	37708000
P12001	60S ribosomal protein L18	Rpl18	sp|P12001|RL18_RAT 60S ribosomal protein L18 OS=Rattus norvegicus OX=10116 GN=Rpl18 PE=1 SV=2	1	2	2	2	11.7	11.7	11.7	21.658	188	6.5468	271330000	27062000	148910	2401700	48880000	11271000	33517000	10636000	4139400	19681000	0	108800000	4786100
Q02874;O75367	Core histone macro-H2A.1	H2afy;H2AFY	sp|Q02874|H2AY_RAT Core histone macro-H2A.1 OS=Rattus norvegicus OX=10116 GN=H2afy PE=1 SV=4;sp|O75367|H2AY_HUMAN Core histone macro-H2A.1 OS=Homo sapiens OX=9606 GN=H2AFY PE=1 SV=4	2	11	11	9	40.4	40.4	33.4	39.503	371	158.35	269210000	10996000	30687000	14088000	6307800	11593000	19366000	22033000	83496000	10816000	518470	25974000	33333000
Q5XIE0;Q9BTT0	Acidic leucine-rich nuclear phosphoprotein 32 family member E	Anp32e;ANP32E	sp|Q5XIE0|AN32E_RAT Acidic leucine-rich nuclear phosphoprotein 32 family member E OS=Rattus norvegicus OX=10116 GN=Anp32e PE=2 SV=1;sp|Q9BTT0|AN32E_HUMAN Acidic leucine-rich nuclear phosphoprotein 32 family member E OS=Homo sapiens OX=9606 GN=ANP32E PE=1 S	2	4	4	4	19	19	19	29.418	258	323.31	261870000	11821000	21672000	25199000	8462100	31789000	20840000	35799000	50903000	8715200	1292200	18251000	27128000
Q14103;Q9JJ54	Heterogeneous nuclear ribonucleoprotein D0	HNRNPD;Hnrnpd	sp|Q14103|HNRPD_HUMAN Heterogeneous nuclear ribonucleoprotein D0 OS=Homo sapiens OX=9606 GN=HNRNPD PE=1 SV=1;sp|Q9JJ54|HNRPD_RAT Heterogeneous nuclear ribonucleoprotein D0 OS=Rattus norvegicus OX=10116 GN=Hnrnpd PE=1 SV=2	4	4	4	4	11.3	11.3	11.3	38.434	355	63.97	258020000	50455000	25197000	8943400	10645000	28393000	11352000	24618000	45972000	14206000	3822100	29979000	4436600
Q5PPM7	Rod outer segment membrane protein 1	Rom1	sp|Q5PPM7|ROM1_RAT Rod outer segment membrane protein 1 OS=Rattus norvegicus OX=10116 GN=Rom1 PE=2 SV=1	2	4	4	4	13.7	13.7	13.7	37.237	351	16.043	255250000	20129000	24451000	43702000	15297000	24471000	5061600	25807000	33513000	18599000	4174600	8056600	31993000
P42123;P07195	L-lactate dehydrogenase B chain	Ldhb;LDHB	sp|P42123|LDHB_RAT L-lactate dehydrogenase B chain OS=Rattus norvegicus OX=10116 GN=Ldhb PE=1 SV=2;sp|P07195|LDHB_HUMAN L-lactate dehydrogenase B chain OS=Homo sapiens OX=9606 GN=LDHB PE=1 SV=2	2	11	9	9	31.1	27.5	27.5	36.612	334	44.605	254680000	35991000	29269000	15294000	11842000	27760000	10001000	28373000	46624000	0	19030000	10176000	20322000
P63039;P10809	60 kDa heat shock protein, mitochondrial	Hspd1;HSPD1	sp|P63039|CH60_RAT 60 kDa heat shock protein, mitochondrial OS=Rattus norvegicus OX=10116 GN=Hspd1 PE=1 SV=1;sp|P10809|CH60_HUMAN 60 kDa heat shock protein, mitochondrial OS=Homo sapiens OX=9606 GN=HSPD1 PE=1 SV=2	2	19	19	19	39.4	39.4	39.4	60.955	573	115.66	250470000	21620000	35584000	41365000	11952000	17991000	7859900	21741000	27807000	17810000	6089800	22375000	18276000
P13383;P19338	Nucleolin	Ncl;NCL	sp|P13383|NUCL_RAT Nucleolin OS=Rattus norvegicus OX=10116 GN=Ncl PE=1 SV=3;sp|P19338|NUCL_HUMAN Nucleolin OS=Homo sapiens OX=9606 GN=NCL PE=1 SV=3	2	13	13	13	21.6	21.6	21.6	77.146	713	181.45	249410000	21572000	32282000	25452000	19058000	33060000	15617000	24414000	32771000	11005000	12066000	2822200	19295000
P52925;P26583	High mobility group protein B2	Hmgb2;HMGB2	sp|P52925|HMGB2_RAT High mobility group protein B2 OS=Rattus norvegicus OX=10116 GN=Hmgb2 PE=2 SV=2;sp|P26583|HMGB2_HUMAN High mobility group protein B2 OS=Homo sapiens OX=9606 GN=HMGB2 PE=1 SV=2	2	9	7	7	39.5	29.5	29.5	24.159	210	25.843	245300000	29037000	31900000	21676000	13699000	21274000	2710700	19240000	56859000	6561900	8861300	10589000	22890000
Q6P7Q4	Lactoylglutathione lyase	Glo1	sp|Q6P7Q4|LGUL_RAT Lactoylglutathione lyase OS=Rattus norvegicus OX=10116 GN=Glo1 PE=1 SV=3	2	7	7	7	45.7	45.7	45.7	20.819	184	59.688	242990000	17807000	22576000	37753000	10115000	30246000	7955400	19568000	47085000	3934000	4434400	6405600	35113000
P55060	Exportin-2	CSE1L	sp|P55060|XPO2_HUMAN Exportin-2 OS=Homo sapiens OX=9606 GN=CSE1L PE=1 SV=3	1	5	5	5	6.6	6.6	6.6	110.42	971	11.078	238950000	20044000	462880	198270000	92048	17850000	276540	167170	98651	234970	878140	130620	447490
P34058;P08238	Heat shock protein HSP 90-beta	Hsp90ab1;HSP90AB1	sp|P34058|HS90B_RAT Heat shock protein HSP 90-beta OS=Rattus norvegicus OX=10116 GN=Hsp90ab1 PE=1 SV=4;sp|P08238|HS90B_HUMAN Heat shock protein HSP 90-beta OS=Homo sapiens OX=9606 GN=HSP90AB1 PE=1 SV=4	3	27	15	12	30.9	16.6	13.3	83.28	724	197.79	232230000	12858000	34356000	11334000	23799000	10641000	34059000	12654000	38622000	11136000	15661000	269210	26841000
P17066	Heat shock 70 kDa protein 6	HSPA6	sp|P17066|HSP76_HUMAN Heat shock 70 kDa protein 6 OS=Homo sapiens OX=9606 GN=HSPA6 PE=1 SV=2	2	11	1	1	15.1	1.7	1.7	71.027	643	30.599	222280000	19262000	31563000	22532000	15416000	23560000	22325000	8178200	31725000	6108500	18462000	3396500	19750000
P31943;Q8VHV7	Heterogeneous nuclear ribonucleoprotein H;Heterogeneous nuclear ribonucleoprotein H, N-terminally processed	HNRNPH1;Hnrnph1	sp|P31943|HNRH1_HUMAN Heterogeneous nuclear ribonucleoprotein H OS=Homo sapiens OX=9606 GN=HNRNPH1 PE=1 SV=4;sp|Q8VHV7|HNRH1_RAT Heterogeneous nuclear ribonucleoprotein H OS=Rattus norvegicus OX=10116 GN=Hnrnph1 PE=1 SV=2	2	8	8	3	26.9	26.9	9.4	49.229	449	316.48	209330000	23677000	22695000	20610000	10455000	20998000	10590000	15937000	43540000	13155000	7424700	10552000	9697800
P06761;P11021	78 kDa glucose-regulated protein	Hspa5;HSPA5	sp|P06761|BIP_RAT Endoplasmic reticulum chaperone BiP OS=Rattus norvegicus OX=10116 GN=Hspa5 PE=1 SV=1;sp|P11021|BIP_HUMAN Endoplasmic reticulum chaperone BiP OS=Homo sapiens OX=9606 GN=HSPA5 PE=1 SV=2	2	20	19	19	36.4	36.4	36.4	72.346	654	254.25	206340000	22022000	24401000	22472000	8006800	23298000	21387000	15860000	29871000	11253000	3983400	364850	23418000
Q05940	Synaptic vesicular amine transporter	SLC18A2	sp|Q05940|VMAT2_HUMAN Synaptic vesicular amine transporter OS=Homo sapiens OX=9606 GN=SLC18A2 PE=1 SV=2	1	1	1	1	1.9	1.9	1.9	55.712	514	3.1985	206110000	1486800	40156000	17630000	8700700	1657200	0	20015000	67500000	3585200	3543100	4268700	37569000
P07340;P05026	Sodium/potassium-transporting ATPase subunit beta-1	Atp1b1;ATP1B1	sp|P07340|AT1B1_RAT Sodium/potassium-transporting ATPase subunit beta-1 OS=Rattus norvegicus OX=10116 GN=Atp1b1 PE=1 SV=1;sp|P05026|AT1B1_HUMAN Sodium/potassium-transporting ATPase subunit beta-1 OS=Homo sapiens OX=9606 GN=ATP1B1 PE=1 SV=1	2	6	6	6	19.1	19.1	19.1	35.201	304	53.088	205000000	18757000	21223000	21188000	8237500	27382000	11907000	6394600	44617000	9413500	3880800	16309000	15689000
Q62951	Dihydropyrimidinase-related protein 4	Dpysl4	sp|Q62951|DPYL4_RAT Dihydropyrimidinase-related protein 4 (Fragment) OS=Rattus norvegicus OX=10116 GN=Dpysl4 PE=1 SV=1	2	17	16	16	42.9	41.3	41.3	61.085	564	153.09	202040000	8630700	22846000	31339000	19758000	9546000	20064000	15602000	29646000	16466000	7379600	9453900	11307000
Q13885;P85108	Tubulin beta-2A chain	TUBB2A;Tubb2a	sp|Q13885|TBB2A_HUMAN Tubulin beta-2A chain OS=Homo sapiens OX=9606 GN=TUBB2A PE=1 SV=1;sp|P85108|TBB2A_RAT Tubulin beta-2A chain OS=Rattus norvegicus OX=10116 GN=Tubb2a PE=1 SV=1	2	25	2	2	62.2	3.6	3.6	49.906	445	170.27	201510000	17183000	20333000	18498000	19601000	11272000	11920000	15723000	35632000	20749000	8170500	9160600	13265000
P55072;P46462	Transitional endoplasmic reticulum ATPase	VCP;Vcp	sp|P55072|TERA_HUMAN Transitional endoplasmic reticulum ATPase OS=Homo sapiens OX=9606 GN=VCP PE=1 SV=4;sp|P46462|TERA_RAT Transitional endoplasmic reticulum ATPase OS=Rattus norvegicus OX=10116 GN=Vcp PE=1 SV=3	2	18	18	18	28.2	28.2	28.2	89.321	806	113.28	184090000	12110000	21201000	17387000	11500000	27158000	19663000	12145000	29983000	2401700	15207000	451370	14885000
P27605;P00492	Hypoxanthine-guanine phosphoribosyltransferase	Hprt1;HPRT1	sp|P27605|HPRT_RAT Hypoxanthine-guanine phosphoribosyltransferase OS=Rattus norvegicus OX=10116 GN=Hprt1 PE=1 SV=1;sp|P00492|HPRT_HUMAN Hypoxanthine-guanine phosphoribosyltransferase OS=Homo sapiens OX=9606 GN=HPRT1 PE=1 SV=2	3	8	8	8	40.8	40.8	40.8	24.477	218	118.42	181980000	13576000	19305000	21974000	4903300	27041000	7078800	18005000	41201000	5888300	260150	1992100	20757000
P62959;P49773	Histidine triad nucleotide-binding protein 1	Hint1;HINT1	sp|P62959|HINT1_RAT Histidine triad nucleotide-binding protein 1 OS=Rattus norvegicus OX=10116 GN=Hint1 PE=1 SV=5;sp|P49773|HINT1_HUMAN Histidine triad nucleotide-binding protein 1 OS=Homo sapiens OX=9606 GN=HINT1 PE=1 SV=2	2	2	2	2	32.5	32.5	32.5	13.777	126	15.175	179810000	18112000	22462000	16111000	10170000	15028000	5388400	9327600	15488000	0	7766300	47519000	12440000
Q6MG60;O95865	N(G),N(G)-dimethylarginine dimethylaminohydrolase 2	Ddah2;DDAH2	sp|Q6MG60|DDAH2_RAT N(G),N(G)-dimethylarginine dimethylaminohydrolase 2 OS=Rattus norvegicus OX=10116 GN=Ddah2 PE=1 SV=1;sp|O95865|DDAH2_HUMAN N(G),N(G)-dimethylarginine dimethylaminohydrolase 2 OS=Homo sapiens OX=9606 GN=DDAH2 PE=1 SV=1	2	8	8	8	41.1	41.1	41.1	29.688	285	168.74	177560000	13748000	20786000	16447000	6230500	25051000	7436000	22314000	28362000	7234500	5251000	12545000	12159000
P30835	ATP-dependent 6-phosphofructokinase, liver type	Pfkl	sp|P30835|PFKAL_RAT ATP-dependent 6-phosphofructokinase, liver type OS=Rattus norvegicus OX=10116 GN=Pfkl PE=1 SV=3	2	19	19	15	30.9	30.9	24.7	85.338	780	157.04	176030000	12552000	23951000	17596000	6340200	18160000	21306000	19235000	22853000	11345000	4635700	0	18061000
Q9EQS0	Transaldolase	Taldo1	sp|Q9EQS0|TALDO_RAT Transaldolase OS=Rattus norvegicus OX=10116 GN=Taldo1 PE=1 SV=2	2	8	8	8	22.3	22.3	22.3	37.46	337	23.724	171270000	21590000	25184000	9408300	13373000	12480000	10211000	11739000	27422000	10324000	2839400	10443000	16258000
P05708	Hexokinase-1	Hk1	sp|P05708|HXK1_RAT Hexokinase-1 OS=Rattus norvegicus OX=10116 GN=Hk1 PE=1 SV=4	1	21	21	7	25.6	25.6	9	102.41	918	151.66	168650000	14017000	20174000	17857000	18611000	24231000	10617000	15290000	18650000	4542300	12271000	1339100	11050000
P23928;P02511	Alpha-crystallin B chain	Cryab;CRYAB	sp|P23928|CRYAB_RAT Alpha-crystallin B chain OS=Rattus norvegicus OX=10116 GN=Cryab PE=1 SV=1;sp|P02511|CRYAB_HUMAN Alpha-crystallin B chain OS=Homo sapiens OX=9606 GN=CRYAB PE=1 SV=2	2	10	10	10	52.6	52.6	52.6	20.089	175	39.429	168390000	4475500	30664000	5095300	5847200	88880000	0	5481300	13463000	0	293270	13751000	437930
P11598;P30101	Protein disulfide-isomerase A3	Pdia3;PDIA3	sp|P11598|PDIA3_RAT Protein disulfide-isomerase A3 OS=Rattus norvegicus OX=10116 GN=Pdia3 PE=1 SV=2;sp|P30101|PDIA3_HUMAN Protein disulfide-isomerase A3 OS=Homo sapiens OX=9606 GN=PDIA3 PE=1 SV=4	2	16	16	16	35.8	35.8	35.8	56.623	505	105.43	168190000	11401000	17194000	22861000	7960000	25963000	299750	16232000	30483000	4924900	7870200	13363000	9635900
Q5XIF6;P68366	Tubulin alpha-4A chain	Tuba4a;TUBA4A	sp|Q5XIF6|TBA4A_RAT Tubulin alpha-4A chain OS=Rattus norvegicus OX=10116 GN=Tuba4a PE=1 SV=1;sp|P68366|TBA4A_HUMAN Tubulin alpha-4A chain OS=Homo sapiens OX=9606 GN=TUBA4A PE=1 SV=1	2	20	4	4	52.7	12.1	12.1	49.924	448	55.187	166530000	18490000	23146000	18615000	12909000	17165000	4365300	16355000	26320000	15566000	4824000	4755300	4016900
P21575	Dynamin-1	Dnm1	sp|P21575|DYN1_RAT Dynamin-1 OS=Rattus norvegicus OX=10116 GN=Dnm1 PE=1 SV=2	3	19	19	2	27.2	27.2	4.2	97.294	864	140.69	163690000	14816000	18799000	20460000	13952000	20169000	11990000	12925000	19966000	4371100	12657000	341500	13246000
P51991;Q6URK4	Heterogeneous nuclear ribonucleoprotein A3	HNRNPA3;Hnrnpa3	sp|P51991|ROA3_HUMAN Heterogeneous nuclear ribonucleoprotein A3 OS=Homo sapiens OX=9606 GN=HNRNPA3 PE=1 SV=2;sp|Q6URK4|ROA3_RAT Heterogeneous nuclear ribonucleoprotein A3 OS=Rattus norvegicus OX=10116 GN=Hnrnpa3 PE=1 SV=1	2	9	9	9	25.9	25.9	25.9	39.594	378	40.382	162900000	20144000	30521000	2301400	12180000	19746000	695930	15484000	31997000	3056600	0	24334000	2440400
O95490	Latrophilin-2	LPHN2	sp|O95490|AGRL2_HUMAN Adhesion G protein-coupled receptor L2 OS=Homo sapiens OX=9606 GN=ADGRL2 PE=1 SV=2	1	1	1	1	0.5	0.5	0.5	163.35	1459	6.6401	160790000	31454000	18153000	10636000	8003800	15660000	7139200	10940000	20755000	9348800	6754700	10409000	11532000
Q6P747;Q5SSJ5	Heterochromatin protein 1-binding protein 3	Hp1bp3;HP1BP3	sp|Q6P747|HP1B3_RAT Heterochromatin protein 1-binding protein 3 OS=Rattus norvegicus OX=10116 GN=Hp1bp3 PE=1 SV=1;sp|Q5SSJ5|HP1B3_HUMAN Heterochromatin protein 1-binding protein 3 OS=Homo sapiens OX=9606 GN=HP1BP3 PE=1 SV=1	2	16	16	16	32.5	32.5	32.5	60.806	553	55.343	160130000	8511200	14602000	26860000	1049700	8234200	18601000	6611800	30195000	19237000	5278400	408140	20547000
P35565;P27824	Calnexin	Canx;CANX	sp|P35565|CALX_RAT Calnexin OS=Rattus norvegicus OX=10116 GN=Canx PE=1 SV=1;sp|P27824|CALX_HUMAN Calnexin OS=Homo sapiens OX=9606 GN=CANX PE=1 SV=2	2	9	9	9	16.9	16.9	16.9	67.254	591	47.449	157180000	15867000	20715000	20678000	5665300	16223000	20003000	11259000	19386000	13344000	5390700	26114	8627600
Q63633;Q9H2X9	Solute carrier family 12 member 5	Slc12a5;SLC12A5	sp|Q63633|S12A5_RAT Solute carrier family 12 member 5 OS=Rattus norvegicus OX=10116 GN=Slc12a5 PE=1 SV=2;sp|Q9H2X9|S12A5_HUMAN Solute carrier family 12 member 5 OS=Homo sapiens OX=9606 GN=SLC12A5 PE=1 SV=3	6	14	14	14	13.3	13.3	13.3	126.25	1139	51.392	156310000	12564000	25899000	19639000	8085400	25160000	12144000	17300000	8588700	8923600	7547400	1001000	9454300
P17844	Probable ATP-dependent RNA helicase DDX5	DDX5	sp|P17844|DDX5_HUMAN Probable ATP-dependent RNA helicase DDX5 OS=Homo sapiens OX=9606 GN=DDX5 PE=1 SV=1	1	14	14	9	25.7	25.7	16.9	69.147	614	78.491	154670000	13871000	20093000	13910000	7533800	20649000	12413000	12991000	21611000	8322900	4869000	970770	17433000
D4A3K5	Histone H1.1	Hist1h1a	sp|D4A3K5|H11_RAT Histone H1.1 OS=Rattus norvegicus OX=10116 GN=Hist1h1a PE=1 SV=1	1	7	4	4	32.7	24.8	24.8	22.004	214	29.707	153580000	6515300	17452000	21814000	5407800	0	6222400	10600000	41872000	5226500	1734800	12693000	24039000
P84090	Enhancer of rudimentary homolog	ERH	sp|P84090|ERH_HUMAN Enhancer of rudimentary homolog OS=Homo sapiens OX=9606 GN=ERH PE=1 SV=1	1	1	1	1	10.6	10.6	10.6	12.259	104	29.427	151080000	18343000	17326000	15142000	8147500	15963000	8871300	11096000	16571000	0	6634900	17066000	15918000
P11240;P20674	Cytochrome c oxidase subunit 5A, mitochondrial	Cox5a;COX5A	sp|P11240|COX5A_RAT Cytochrome c oxidase subunit 5A, mitochondrial OS=Rattus norvegicus OX=10116 GN=Cox5a PE=1 SV=1;sp|P20674|COX5A_HUMAN Cytochrome c oxidase subunit 5A, mitochondrial OS=Homo sapiens OX=9606 GN=COX5A PE=1 SV=2	2	5	5	5	47.3	47.3	47.3	16.129	146	32.445	149200000	22157000	20293000	18994000	13570000	11664000	2326900	10416000	16964000	0	9497900	12464000	10858000
P07943	Aldose reductase	Akr1b1	sp|P07943|ALDR_RAT Aldose reductase OS=Rattus norvegicus OX=10116 GN=Akr1b1 PE=1 SV=3	2	5	5	5	16.8	16.8	16.8	35.797	316	62.457	148070000	16965000	18927000	15715000	11493000	17061000	8263100	15355000	21426000	7561300	5648000	3857300	5798000
P26772;P61604	10 kDa heat shock protein, mitochondrial	Hspe1;HSPE1	sp|P26772|CH10_RAT 10 kDa heat shock protein, mitochondrial OS=Rattus norvegicus OX=10116 GN=Hspe1 PE=1 SV=3;sp|P61604|CH10_HUMAN 10 kDa heat shock protein, mitochondrial OS=Homo sapiens OX=9606 GN=HSPE1 PE=1 SV=2	2	5	5	5	52	52	52	10.902	102	83.864	147780000	17774000	21287000	13961000	7292900	12805000	7252000	5019500	22559000	0	10609000	16206000	13018000
Q15366	Poly(rC)-binding protein 2	PCBP2	sp|Q15366|PCBP2_HUMAN Poly(rC)-binding protein 2 OS=Homo sapiens OX=9606 GN=PCBP2 PE=1 SV=1	1	4	4	2	14.8	14.8	7.9	38.58	365	33.091	143140000	15768000	11703000	7383400	7432400	19362000	8987700	13830000	28096000	9947300	846500	7785700	11998000
P32551	Cytochrome b-c1 complex subunit 2, mitochondrial	Uqcrc2	sp|P32551|QCR2_RAT Cytochrome b-c1 complex subunit 2, mitochondrial OS=Rattus norvegicus OX=10116 GN=Uqcrc2 PE=1 SV=2	2	11	11	11	38.1	38.1	38.1	48.396	452	189.22	142710000	21584000	8102200	12229000	9958700	14748000	3819000	8840300	39696000	789170	6695100	9745600	6499400
Q16778;P33778;P23527;P06899	Histone H2B type 2-E;Histone H2B type 1-B;Histone H2B type 1-O;Histone H2B type 1-J	HIST2H2BE;HIST1H2BB;HIST1H2BO;HIST1H2BJ	sp|Q16778|H2B2E_HUMAN Histone H2B type 2-E OS=Homo sapiens OX=9606 GN=HIST2H2BE PE=1 SV=3;sp|P33778|H2B1B_HUMAN Histone H2B type 1-B OS=Homo sapiens OX=9606 GN=HIST1H2BB PE=1 SV=2;sp|P23527|H2B1O_HUMAN Histone H2B type 1-O OS=Homo sapiens OX=9606 GN=HIST1H	6	12	2	0	65.9	7.9	0	13.92	126	26.334	142140000	10924000	27811000	14496000	3010600	3806100	510800	13149000	30756000	0	510310	18893000	18274000
Q92522	Histone H1x	H1FX	sp|Q92522|H1X_HUMAN Histone H1x OS=Homo sapiens OX=9606 GN=H1FX PE=1 SV=1	1	2	2	2	9.9	9.9	9.9	22.487	213	11.948	141970000	17639000	0	44020000	534750	838770	0	712750	0	0	263170	76096000	1861500
Q9WVB1;Q9NRW1;P20340	Ras-related protein Rab-6A;Ras-related protein Rab-6B	Rab6a;RAB6B;RAB6A	sp|Q9WVB1|RAB6A_RAT Ras-related protein Rab-6A OS=Rattus norvegicus OX=10116 GN=Rab6a PE=1 SV=2;sp|Q9NRW1|RAB6B_HUMAN Ras-related protein Rab-6B OS=Homo sapiens OX=9606 GN=RAB6B PE=1 SV=1;sp|P20340|RAB6A_HUMAN Ras-related protein Rab-6A OS=Homo sapiens OX=	6	3	3	3	16.3	16.3	16.3	23.59	208	66.142	140670000	9646800	8653500	17347000	2837500	20701000	4084200	8144400	37862000	6355700	4606700	4903400	15530000
P18418;P27797	Calreticulin	Calr;CALR	sp|P18418|CALR_RAT Calreticulin OS=Rattus norvegicus OX=10116 GN=Calr PE=1 SV=1;sp|P27797|CALR_HUMAN Calreticulin OS=Homo sapiens OX=9606 GN=CALR PE=1 SV=1	2	10	10	10	25.5	25.5	25.5	47.995	416	63.52	138590000	20877000	25605000	11639000	7197200	4407200	2577700	11513000	17368000	4545000	11346000	7407000	14107000
P47727	Carbonyl reductase [NADPH] 1	Cbr1	sp|P47727|CBR1_RAT Carbonyl reductase [NADPH] 1 OS=Rattus norvegicus OX=10116 GN=Cbr1 PE=1 SV=2	2	8	8	8	39.4	39.4	39.4	30.578	277	69.32	136780000	11161000	9457900	10190000	8332600	16111000	7318900	16245000	23109000	6699000	492550	11444000	16219000
P21707;P21579	Synaptotagmin-1	Syt1;SYT1	sp|P21707|SYT1_RAT Synaptotagmin-1 OS=Rattus norvegicus OX=10116 GN=Syt1 PE=1 SV=3;sp|P21579|SYT1_HUMAN Synaptotagmin-1 OS=Homo sapiens OX=9606 GN=SYT1 PE=1 SV=1	6	11	11	11	27.6	27.6	27.6	47.398	421	125.31	136460000	1555800	21623000	25821000	5970000	4255200	4907100	9380000	25281000	15041000	2117100	7524600	12987000
Q9UKD2	mRNA turnover protein 4 homolog	MRTO4	sp|Q9UKD2|MRT4_HUMAN mRNA turnover protein 4 homolog OS=Homo sapiens OX=9606 GN=MRTO4 PE=1 SV=2	1	1	1	1	4.2	4.2	4.2	27.56	239	2.6786	134650000	4834900	13359000	17728000	4801200	522780	7872800	9986800	27561000	0	7390600	18392000	22197000
P31399	ATP synthase subunit d, mitochondrial	Atp5h	sp|P31399|ATP5H_RAT ATP synthase subunit d, mitochondrial OS=Rattus norvegicus OX=10116 GN=Atp5pd PE=1 SV=3	2	8	8	8	50.9	50.9	50.9	18.763	161	58.15	134490000	22422000	10776000	13568000	1875500	15475000	426730	3849700	20860000	5545100	5428500	8908400	25354000
P16499	Rod cGMP-specific 3,5-cyclic phosphodiesterase subunit alpha	PDE6A	sp|P16499|PDE6A_HUMAN Rod cGMP-specific 3,5-cyclic phosphodiesterase subunit alpha OS=Homo sapiens OX=9606 GN=PDE6A PE=1 SV=4	1	17	17	11	17.8	17.8	11.2	99.546	860	102.17	132660000	7381800	15040000	23765000	3732100	17547000	10752000	7311500	22649000	2937000	7380200	191700	13976000
P48721;P38646	Stress-70 protein, mitochondrial	Hspa9;HSPA9	sp|P48721|GRP75_RAT Stress-70 protein, mitochondrial OS=Rattus norvegicus OX=10116 GN=Hspa9 PE=1 SV=3;sp|P38646|GRP75_HUMAN Stress-70 protein, mitochondrial OS=Homo sapiens OX=9606 GN=HSPA9 PE=1 SV=2	2	12	12	12	24.7	24.7	24.7	73.857	679	107.39	132480000	16029000	17995000	16466000	3483300	12613000	11283000	9468500	17324000	10376000	5253200	0	12194000
O75746	Calcium-binding mitochondrial carrier protein Aralar1	SLC25A12	sp|O75746|CMC1_HUMAN Calcium-binding mitochondrial carrier protein Aralar1 OS=Homo sapiens OX=9606 GN=SLC25A12 PE=1 SV=2	1	15	15	10	28.6	28.6	20.8	74.761	678	89.171	131420000	17456000	14909000	14553000	4944500	11114000	17079000	8558700	19485000	7405200	6299400	505520	9111300
Q9Z0W5;Q9BY11	Protein kinase C and casein kinase substrate in neurons protein 1	Pacsin1;PACSIN1	sp|Q9Z0W5|PACN1_RAT Protein kinase C and casein kinase substrate in neurons protein 1 OS=Rattus norvegicus OX=10116 GN=Pacsin1 PE=1 SV=1;sp|Q9BY11|PACN1_HUMAN Protein kinase C and casein kinase substrate in neurons protein 1 OS=Homo sapiens OX=9606 GN=PACS	2	13	13	13	36.5	36.5	36.5	50.449	441	173.1	129670000	12698000	15273000	7115600	6765500	18629000	3034100	8395600	19423000	3998600	10054000	13747000	10537000
Q6PCU2;P36543	V-type proton ATPase subunit E 1	Atp6v1e1;ATP6V1E1	sp|Q6PCU2|VATE1_RAT V-type proton ATPase subunit E 1 OS=Rattus norvegicus OX=10116 GN=Atp6v1e1 PE=1 SV=1;sp|P36543|VATE1_HUMAN V-type proton ATPase subunit E 1 OS=Homo sapiens OX=9606 GN=ATP6V1E1 PE=1 SV=1	2	3	3	3	11.1	11.1	11.1	26.128	226	55.412	129170000	9156200	7840400	10194000	6523900	15553000	7861000	10923000	22213000	8319900	3701600	10376000	16504000
P31947	14-3-3 protein sigma	SFN	sp|P31947|1433S_HUMAN 14-3-3 protein sigma OS=Homo sapiens OX=9606 GN=SFN PE=1 SV=1	1	4	1	1	13.3	3.2	3.2	27.774	248	2.6179	128090000	14666000	15557000	12380000	5088200	16565000	6291500	8412400	27767000	0	3396600	4368000	13602000
Q5U300;P22314	Ubiquitin-like modifier-activating enzyme 1	Uba1;UBA1	sp|Q5U300|UBA1_RAT Ubiquitin-like modifier-activating enzyme 1 OS=Rattus norvegicus OX=10116 GN=Uba1 PE=1 SV=1;sp|P22314|UBA1_HUMAN Ubiquitin-like modifier-activating enzyme 1 OS=Homo sapiens OX=9606 GN=UBA1 PE=1 SV=3	2	19	19	19	27.1	27.1	27.1	117.79	1058	186.92	127500000	170870	10018000	18691000	11948000	23131000	11000000	7682300	18084000	7701500	6841300	1659900	10570000
P84103	Serine/arginine-rich splicing factor 3	SRSF3	sp|P84103|SRSF3_HUMAN Serine/arginine-rich splicing factor 3 OS=Homo sapiens OX=9606 GN=SRSF3 PE=1 SV=1	1	5	5	4	31.7	31.7	31.7	19.329	164	20.185	126660000	9405700	10266000	16938000	5938000	14365000	2487300	5112200	25760000	9205500	3183100	8220100	15778000
Q99NA5;P50213	Isocitrate dehydrogenase [NAD] subunit alpha, mitochondrial	Idh3a;IDH3A	sp|Q99NA5|IDH3A_RAT Isocitrate dehydrogenase [NAD] subunit alpha, mitochondrial OS=Rattus norvegicus OX=10116 GN=Idh3a PE=1 SV=1;sp|P50213|IDH3A_HUMAN Isocitrate dehydrogenase [NAD] subunit alpha, mitochondrial OS=Homo sapiens OX=9606 GN=IDH3A PE=1 SV=1	2	7	7	7	24.3	24.3	24.3	39.613	366	31.855	125010000	20087000	23745000	3192600	13180000	14138000	4314500	15136000	18897000	0	1283600	8486500	2550000
P30153	Serine/threonine-protein phosphatase 2A 65 kDa regulatory subunit A alpha isoform	PPP2R1A	sp|P30153|2AAA_HUMAN Serine/threonine-protein phosphatase 2A 65 kDa regulatory subunit A alpha isoform OS=Homo sapiens OX=9606 GN=PPP2R1A PE=1 SV=4	3	11	11	11	25.5	25.5	25.5	65.308	589	69.729	124360000	10949000	15395000	23626000	3371700	2224600	2507900	16505000	11466000	4878400	6585100	10781000	16071000
P24942;P43003	Excitatory amino acid transporter 1	Slc1a3;SLC1A3	sp|P24942|EAA1_RAT Excitatory amino acid transporter 1 OS=Rattus norvegicus OX=10116 GN=Slc1a3 PE=1 SV=2;sp|P43003|EAA1_HUMAN Excitatory amino acid transporter 1 OS=Homo sapiens OX=9606 GN=SLC1A3 PE=1 SV=1	4	4	4	4	12.9	12.9	12.9	59.697	543	111.57	123860000	3180800	14848000	18236000	4815300	20291000	3005800	11323000	8370900	11226000	2292800	20999000	5274700
Q5XIM9;P78371	T-complex protein 1 subunit beta	Cct2;CCT2	sp|Q5XIM9|TCPB_RAT T-complex protein 1 subunit beta OS=Rattus norvegicus OX=10116 GN=Cct2 PE=1 SV=3;sp|P78371|TCPB_HUMAN T-complex protein 1 subunit beta OS=Homo sapiens OX=9606 GN=CCT2 PE=1 SV=4	2	11	11	11	28.6	28.6	28.6	57.458	535	112.49	123600000	9168900	8118500	14619000	3414100	25010000	7555500	10627000	14389000	4934000	2164900	12487000	11108000
Q05175	Brain acid soluble protein 1	Basp1	sp|Q05175|BASP1_RAT Brain acid soluble protein 1 OS=Rattus norvegicus OX=10116 GN=Basp1 PE=1 SV=2	1	8	8	8	64.5	64.5	64.5	21.79	220	51.885	120320000	16052000	12359000	7623000	7155700	6520400	4535900	5066300	15969000	5914400	3641000	25008000	10477000
Q9JK11	Reticulon-4	Rtn4	sp|Q9JK11|RTN4_RAT Reticulon-4 OS=Rattus norvegicus OX=10116 GN=Rtn4 PE=1 SV=1	2	5	5	5	5.6	5.6	5.6	126.39	1163	62.002	119440000	25126000	12245000	9393600	4070400	9877700	1895000	10333000	23858000	1998800	137850	10170000	10332000
P07910;P0DMR1;O60812;B7ZW38;B2RXH8	Heterogeneous nuclear ribonucleoproteins C1/C2;Heterogeneous nuclear ribonucleoprotein C-like 4;Heterogeneous nuclear ribonucleoprotein C-like 1;Heterogeneous nuclear ribonucleoprotein C-like 3;Heterogeneous nuclear ribonucleoprotein C-like 2	HNRNPC;HNRNPCL4;HNRNPCL1;HNRNPCL3;HNRNPCL2	sp|P07910|HNRPC_HUMAN Heterogeneous nuclear ribonucleoproteins C1/C2 OS=Homo sapiens OX=9606 GN=HNRNPC PE=1 SV=4;sp|P0DMR1|HNRC4_HUMAN Heterogeneous nuclear ribonucleoprotein C-like 4 OS=Homo sapiens OX=9606 GN=HNRNPCL4 PE=3 SV=1;sp|O60812|HNRC1_HUMAN Hete	5	4	4	1	14.4	14.4	3.6	33.67	306	37.74	118120000	12764000	11961000	6013500	10686000	14094000	6766900	12148000	15951000	5764900	112070	15452000	6408400
A0A140G945;P02489	Alpha-crystallin A chain;Alpha-crystallin A(1-172);Alpha-crystallin A(1-168);Alpha-crystallin A(1-162)	CRYAA	sp|A0A140G945|CRYA2_HUMAN Alpha-crystallin A2 chain OS=Homo sapiens OX=9606 GN=CRYAA2 PE=1 SV=1;sp|P02489|CRYAA_HUMAN Alpha-crystallin A chain OS=Homo sapiens OX=9606 GN=CRYAA PE=1 SV=2	2	7	1	1	26.6	6.4	6.4	19.909	173	9.5425	117830000	2778100	59962000	5485100	5172000	19196000	0	6164600	7988800	0	0	11081000	0
Q9R1Z0	Voltage-dependent anion-selective channel protein 3	Vdac3	sp|Q9R1Z0|VDAC3_RAT Voltage-dependent anion-selective channel protein 3 OS=Rattus norvegicus OX=10116 GN=Vdac3 PE=1 SV=2	1	5	4	4	23	19.4	19.4	30.797	283	48.186	115610000	6509100	13686000	10385000	2650400	16678000	3400700	9294400	24484000	6682400	1065100	11436000	9338200
Q92688	Acidic leucine-rich nuclear phosphoprotein 32 family member B	ANP32B	sp|Q92688|AN32B_HUMAN Acidic leucine-rich nuclear phosphoprotein 32 family member B OS=Homo sapiens OX=9606 GN=ANP32B PE=1 SV=1	1	3	2	2	8	4.8	4.8	28.787	251	5.5442	114840000	10831000	19414000	6467200	3011000	26597000	0	16810000	18144000	0	899140	4274000	8394800
P12346	Serotransferrin	Tf	sp|P12346|TRFE_RAT Serotransferrin OS=Rattus norvegicus OX=10116 GN=Tf PE=1 SV=3	5	25	25	25	41.1	41.1	41.1	76.394	698	147.51	114610000	17376000	21518000	6608800	4439300	13391000	12925000	3573800	16667000	7336400	7134400	0	3637700
P10888	Cytochrome c oxidase subunit 4 isoform 1, mitochondrial	Cox4i1	sp|P10888|COX41_RAT Cytochrome c oxidase subunit 4 isoform 1, mitochondrial OS=Rattus norvegicus OX=10116 GN=Cox4i1 PE=1 SV=1	1	3	3	3	20.1	20.1	20.1	19.514	169	7.3753	113280000	15663000	17754000	10294000	5832300	17850000	6578800	3996800	13356000	0	6968500	6766600	8216600
P43244	Matrin-3	Matr3	sp|P43244|MATR3_RAT Matrin-3 OS=Rattus norvegicus OX=10116 GN=Matr3 PE=1 SV=2	1	17	17	3	25.9	25.9	4.7	94.446	845	192.71	111170000	306310	6840800	15530000	11150000	13041000	10099000	6163900	25000000	5771400	2523500	381340	14364000
P08009;P08010;P46439	Glutathione S-transferase Yb-3;Glutathione S-transferase Mu 2;Glutathione S-transferase Mu 5	Gstm3;Gstm2;GSTM5	sp|P08009|GSTM4_RAT Glutathione S-transferase Yb-3 OS=Rattus norvegicus OX=10116 GN=Gstm3 PE=1 SV=2;sp|P08010|GSTM2_RAT Glutathione S-transferase Mu 2 OS=Rattus norvegicus OX=10116 GN=Gstm2 PE=1 SV=2;sp|P46439|GSTM5_HUMAN Glutathione S-transferase Mu 5 OS=	7	6	6	2	31.7	31.7	14.2	25.68	218	35.772	110490000	6732100	12296000	12918000	2688500	11956000	3046300	9244000	26271000	3359400	3995100	4237700	13744000
Q02978;P97700	Mitochondrial 2-oxoglutarate/malate carrier protein	SLC25A11;Slc25a11	sp|Q02978|M2OM_HUMAN Mitochondrial 2-oxoglutarate/malate carrier protein OS=Homo sapiens OX=9606 GN=SLC25A11 PE=1 SV=3;sp|P97700|M2OM_RAT Mitochondrial 2-oxoglutarate/malate carrier protein OS=Rattus norvegicus OX=10116 GN=Slc25a11 PE=1 SV=3	2	8	8	8	26.4	26.4	26.4	34.061	314	155.59	110420000	2178900	7258500	13284000	3923500	5759000	3619300	11911000	30655000	3473700	441570	10705000	17215000
Q15907;O35509;P62494;P62491	Ras-related protein Rab-11B;Ras-related protein Rab-11A	RAB11B;Rab11b;Rab11a;RAB11A	sp|Q15907|RB11B_HUMAN Ras-related protein Rab-11B OS=Homo sapiens OX=9606 GN=RAB11B PE=1 SV=4;sp|O35509|RB11B_RAT Ras-related protein Rab-11B OS=Rattus norvegicus OX=10116 GN=Rab11b PE=1 SV=4;sp|P62494|RB11A_RAT Ras-related protein Rab-11A OS=Rattus norveg	5	9	9	9	47.2	47.2	47.2	24.488	218	79.911	108310000	9532700	15164000	19429000	5241800	4234700	1882700	4860100	37298000	961580	1546800	1198300	6965600
D3ZLZ7;P20839	Inosine-5-monophosphate dehydrogenase 1	Impdh1;IMPDH1	sp|D3ZLZ7|IMDH1_RAT Inosine-5-monophosphate dehydrogenase 1 OS=Rattus norvegicus OX=10116 GN=Impdh1 PE=3 SV=1;sp|P20839|IMDH1_HUMAN Inosine-5-monophosphate dehydrogenase 1 OS=Homo sapiens OX=9606 GN=IMPDH1 PE=1 SV=2	4	12	12	12	27.4	27.4	27.4	55.292	514	49.968	107780000	9415100	16651000	16485000	5717800	10251000	5284400	9993500	17978000	6090700	4045500	1321200	4547600
F1LQ48;P14866	Heterogeneous nuclear ribonucleoprotein L	Hnrnpl;HNRNPL	sp|F1LQ48|HNRPL_RAT Heterogeneous nuclear ribonucleoprotein L OS=Rattus norvegicus OX=10116 GN=Hnrnpl PE=1 SV=2;sp|P14866|HNRPL_HUMAN Heterogeneous nuclear ribonucleoprotein L OS=Homo sapiens OX=9606 GN=HNRNPL PE=1 SV=2	2	6	6	6	11.4	11.4	11.4	67.902	623	86.545	107370000	5477600	14445000	16459000	8156000	8480200	6078600	7587000	16405000	6469900	3755400	5930500	8125200
Q5RKI1;Q14240;P60842	Eukaryotic initiation factor 4A-II;Eukaryotic initiation factor 4A-II, N-terminally processed;Eukaryotic initiation factor 4A-I	Eif4a2;EIF4A2;EIF4A1	sp|Q5RKI1|IF4A2_RAT Eukaryotic initiation factor 4A-II OS=Rattus norvegicus OX=10116 GN=Eif4a2 PE=1 SV=1;sp|Q14240|IF4A2_HUMAN Eukaryotic initiation factor 4A-II OS=Homo sapiens OX=9606 GN=EIF4A2 PE=1 SV=2;sp|P60842|IF4A1_HUMAN Eukaryotic initiation factor	5	5	5	5	15.5	15.5	15.5	46.402	407	75.217	107040000	14242000	13817000	16522000	3802800	9626600	5996500	5927600	16153000	2109800	4031900	4115100	10700000
Q71DI3	Histone H3.2	HIST2H3A	sp|Q71DI3|H32_HUMAN Histone H3.2 OS=Homo sapiens OX=9606 GN=HIST2H3A PE=1 SV=3	1	5	1	1	43.4	23.5	23.5	15.388	136	69.896	106150000	2866200	4683200	12332000	3552200	22842000	4610300	0	16757000	67799	1008600	0	37435000
P11030	Acyl-CoA-binding protein;Triakontatetraneuropeptide;Octadecaneuropeptide	Dbi	sp|P11030|ACBP_RAT Acyl-CoA-binding protein OS=Rattus norvegicus OX=10116 GN=Dbi PE=1 SV=3	1	2	2	2	16.1	16.1	16.1	10.027	87	29.716	105250000	10944000	14932000	9465400	6145400	7211000	6944400	5834700	20144000	0	5687900	9669700	8273900
Q66HF1	NADH-ubiquinone oxidoreductase 75 kDa subunit, mitochondrial	Ndufs1	sp|Q66HF1|NDUS1_RAT NADH-ubiquinone oxidoreductase 75 kDa subunit, mitochondrial OS=Rattus norvegicus OX=10116 GN=Ndufs1 PE=1 SV=1	2	15	15	15	27.4	27.4	27.4	79.411	727	124.18	104510000	13968000	10422000	14445000	4992800	9093000	7851500	8651800	11349000	7023000	6391800	236590	10082000
P51149;P09527	Ras-related protein Rab-7a	RAB7A;Rab7a	sp|P51149|RAB7A_HUMAN Ras-related protein Rab-7a OS=Homo sapiens OX=9606 GN=RAB7A PE=1 SV=1;sp|P09527|RAB7A_RAT Ras-related protein Rab-7a OS=Rattus norvegicus OX=10116 GN=Rab7a PE=1 SV=2	2	7	7	7	44.4	44.4	44.4	23.489	207	140.68	102170000	11589000	9708800	12940000	3477200	15432000	0	6310800	14914000	4616800	3190200	5482500	14513000
P15205;P46821	Microtubule-associated protein 1B;MAP1B heavy chain;MAP1 light chain LC1	Map1b;MAP1B	sp|P15205|MAP1B_RAT Microtubule-associated protein 1B OS=Rattus norvegicus OX=10116 GN=Map1b PE=1 SV=3;sp|P46821|MAP1B_HUMAN Microtubule-associated protein 1B OS=Homo sapiens OX=9606 GN=MAP1B PE=1 SV=2	4	9	9	9	4.8	4.8	4.8	269.64	2461	137.6	100590000	3321800	19033000	10721000	4036000	11539000	8358500	7722700	16165000	5520000	3574300	2420400	8177700
Q62952;Q14195	Dihydropyrimidinase-related protein 3	Dpysl3;DPYSL3	sp|Q62952|DPYL3_RAT Dihydropyrimidinase-related protein 3 OS=Rattus norvegicus OX=10116 GN=Dpysl3 PE=1 SV=2;sp|Q14195|DPYL3_HUMAN Dihydropyrimidinase-related protein 3 OS=Homo sapiens OX=9606 GN=DPYSL3 PE=1 SV=1	2	12	9	7	27	21.9	16.8	61.967	570	43.037	100460000	9059100	16794000	15814000	4657700	7272000	8028400	6356100	11738000	5937000	3358900	3890000	7556000
P19511	ATP synthase F(0) complex subunit B1, mitochondrial	Atp5f1	sp|P19511|AT5F1_RAT ATP synthase F(0) complex subunit B1, mitochondrial OS=Rattus norvegicus OX=10116 GN=Atp5pb PE=1 SV=1	2	8	8	8	32.8	32.8	32.8	28.868	256	51.039	99111000	15234000	8088400	8145200	4238400	11379000	1481100	6284900	29736000	4415600	3563700	1416800	5128100
P47819;P14136	Glial fibrillary acidic protein	Gfap;GFAP	sp|P47819|GFAP_RAT Glial fibrillary acidic protein OS=Rattus norvegicus OX=10116 GN=Gfap PE=1 SV=2;sp|P14136|GFAP_HUMAN Glial fibrillary acidic protein OS=Homo sapiens OX=9606 GN=GFAP PE=1 SV=1	2	10	8	8	24.4	20.9	20.9	49.957	430	40.952	99097000	22916000	6884800	14600000	6805400	15364000	6433800	2288800	13372000	2517800	2362000	3746800	1804400
Q15365	Poly(rC)-binding protein 1	PCBP1	sp|Q15365|PCBP1_HUMAN Poly(rC)-binding protein 1 OS=Homo sapiens OX=9606 GN=PCBP1 PE=1 SV=2	1	4	3	3	15.2	12.1	12.1	37.497	356	13.722	98504000	12375000	7848200	6767400	4536700	11916000	7195100	8033100	18844000	4255700	459470	6712700	9560800
P07825	Synaptophysin	Syp	sp|P07825|SYPH_RAT Synaptophysin OS=Rattus norvegicus OX=10116 GN=Syp PE=1 SV=1	2	3	3	3	12.1	12.1	12.1	33.31	307	20.527	98037000	11401000	9696400	4187800	5955800	11038000	7342700	9109200	14241000	6469800	743590	10019000	7832500
P25809;P12532	Creatine kinase U-type, mitochondrial	Ckmt1;CKMT1A	sp|P25809|KCRU_RAT Creatine kinase U-type, mitochondrial OS=Rattus norvegicus OX=10116 GN=Ckmt1 PE=1 SV=1;sp|P12532|KCRU_HUMAN Creatine kinase U-type, mitochondrial OS=Homo sapiens OX=9606 GN=CKMT1A PE=1 SV=1	2	5	5	4	17.5	17.5	13.6	47.028	418	67.195	97436000	17596000	13775000	1310800	2550700	14435000	4874600	5851900	18360000	0	1329300	12708000	4644200
Q6P6R2;P09622	Dihydrolipoyl dehydrogenase, mitochondrial	Dld;DLD	sp|Q6P6R2|DLDH_RAT Dihydrolipoyl dehydrogenase, mitochondrial OS=Rattus norvegicus OX=10116 GN=Dld PE=1 SV=1;sp|P09622|DLDH_HUMAN Dihydrolipoyl dehydrogenase, mitochondrial OS=Homo sapiens OX=9606 GN=DLD PE=1 SV=2	2	8	8	8	20.2	20.2	20.2	54.037	509	139.19	95917000	8220100	11898000	6284300	5217100	11555000	2263900	9121600	10392000	6390300	487250	16484000	7604200
P31977;P15311	Ezrin	Ezr;EZR	sp|P31977|EZRI_RAT Ezrin OS=Rattus norvegicus OX=10116 GN=Ezr PE=1 SV=3;sp|P15311|EZRI_HUMAN Ezrin OS=Homo sapiens OX=9606 GN=EZR PE=1 SV=4	2	11	11	6	19.1	19.1	13.1	69.39	586	46.313	95861000	11152000	13581000	13489000	2816900	12684000	8402500	3365700	9215300	6679900	4578800	0	9896200
Q9H0U4;Q6NYB7;P62820;Q92928	Ras-related protein Rab-1B;Ras-related protein Rab-1A;Putative Ras-related protein Rab-1C	RAB1B;Rab1A;RAB1A;RAB1C	sp|Q9H0U4|RAB1B_HUMAN Ras-related protein Rab-1B OS=Homo sapiens OX=9606 GN=RAB1B PE=1 SV=1;sp|Q6NYB7|RAB1A_RAT Ras-related protein Rab-1A OS=Rattus norvegicus OX=10116 GN=Rab1A PE=1 SV=3;sp|P62820|RAB1A_HUMAN Ras-related protein Rab-1A OS=Homo sapiens OX=	4	4	4	2	26.9	26.9	11.9	22.171	201	90.026	95434000	9852700	4802500	10848000	3972800	15169000	0	4851900	17798000	6033100	5225900	3381500	13499000
O95716;Q63942	Ras-related protein Rab-3D;GTP-binding protein Rab-3D	RAB3D;Rab3d	sp|O95716|RAB3D_HUMAN Ras-related protein Rab-3D OS=Homo sapiens OX=9606 GN=RAB3D PE=1 SV=1;sp|Q63942|RAB3D_RAT GTP-binding protein Rab-3D OS=Rattus norvegicus OX=10116 GN=Rab3d PE=1 SV=2	3	4	1	1	21	5	5	24.267	219	5.0228	95242000	7640700	7287100	8743300	3530500	10987000	4672400	8588600	20266000	5023200	1636500	4938600	11927000
D3ZAF6	ATP synthase subunit f, mitochondrial	Atp5j2	sp|D3ZAF6|ATPK_RAT ATP synthase subunit f, mitochondrial OS=Rattus norvegicus OX=10116 GN=Atp5mf PE=1 SV=1	1	3	3	3	23.9	23.9	23.9	10.452	88	9.2109	94477000	3757600	9815600	10579000	6311300	14136000	1825800	7763000	12019000	0	2951400	16959000	8360100
P29419;P56385	ATP synthase subunit e, mitochondrial	Atp5i;ATP5I	sp|P29419|ATP5I_RAT ATP synthase subunit e, mitochondrial OS=Rattus norvegicus OX=10116 GN=Atp5me PE=1 SV=3;sp|P56385|ATP5I_HUMAN ATP synthase subunit e, mitochondrial OS=Homo sapiens OX=9606 GN=ATP5ME PE=1 SV=2	2	2	2	2	32.4	32.4	32.4	8.2545	71	41.536	94464000	6774100	12149000	7398700	4773100	9811200	1314500	5858400	21714000	0	5690700	9407300	9573400
P84079;P84077;P61206;P61204;P84082;P84085;P84083	ADP-ribosylation factor 1;ADP-ribosylation factor 3;ADP-ribosylation factor 2;ADP-ribosylation factor 5	Arf1;ARF1;Arf3;ARF3;Arf2;ARF5;Arf5	sp|P84079|ARF1_RAT ADP-ribosylation factor 1 OS=Rattus norvegicus OX=10116 GN=Arf1 PE=1 SV=2;sp|P84077|ARF1_HUMAN ADP-ribosylation factor 1 OS=Homo sapiens OX=9606 GN=ARF1 PE=1 SV=2;sp|P61206|ARF3_RAT ADP-ribosylation factor 3 OS=Rattus norvegicus OX=10116	9	6	6	6	39.2	39.2	39.2	20.697	181	88.453	94282000	10180000	4621300	13776000	4108700	13415000	4461300	2885300	15174000	0	0	15539000	10121000
P04256;P09651;Q32P51	Heterogeneous nuclear ribonucleoprotein A1;Heterogeneous nuclear ribonucleoprotein A1, N-terminally processed;Heterogeneous nuclear ribonucleoprotein A1-like 2	Hnrnpa1;HNRNPA1;HNRNPA1L2	sp|P04256|ROA1_RAT Heterogeneous nuclear ribonucleoprotein A1 OS=Rattus norvegicus OX=10116 GN=Hnrnpa1 PE=1 SV=3;sp|P09651|ROA1_HUMAN Heterogeneous nuclear ribonucleoprotein A1 OS=Homo sapiens OX=9606 GN=HNRNPA1 PE=1 SV=5;sp|Q32P51|RA1L2_HUMAN Heterogeneou	3	3	3	3	13.1	13.1	13.1	34.212	320	93.997	92994000	9727500	15314000	0	6765700	13387000	1591800	7495900	17047000	4094000	0	8882500	8689100
P63012;P20336	Ras-related protein Rab-3A	Rab3a;RAB3A	sp|P63012|RAB3A_RAT Ras-related protein Rab-3A OS=Rattus norvegicus OX=10116 GN=Rab3a PE=1 SV=1;sp|P20336|RAB3A_HUMAN Ras-related protein Rab-3A OS=Homo sapiens OX=9606 GN=RAB3A PE=1 SV=1	2	4	4	1	22.7	22.7	6.8	24.97	220	76.998	91889000	4165400	5616800	10700000	8291100	9417600	0	7799500	23699000	1374800	2472000	2062500	16290000
O15537	Retinoschisin	RS1	sp|O15537|XLRS1_HUMAN Retinoschisin OS=Homo sapiens OX=9606 GN=RS1 PE=1 SV=2	1	4	4	4	17.4	17.4	17.4	25.592	224	36.789	91424000	13488000	8899900	14960000	3442400	10398000	0	6509800	9906800	3743900	193500	4915000	14967000
Q7TPB1;P50991	T-complex protein 1 subunit delta	Cct4;CCT4	sp|Q7TPB1|TCPD_RAT T-complex protein 1 subunit delta OS=Rattus norvegicus OX=10116 GN=Cct4 PE=1 SV=3;sp|P50991|TCPD_HUMAN T-complex protein 1 subunit delta OS=Homo sapiens OX=9606 GN=CCT4 PE=1 SV=4	2	9	9	9	19.9	19.9	19.9	58.099	539	80.724	90987000	7036800	5501100	14223000	3665500	9914900	1535600	8943000	11768000	9384100	2141300	7006200	9867100
P04906	Glutathione S-transferase P	Gstp1	sp|P04906|GSTP1_RAT Glutathione S-transferase P OS=Rattus norvegicus OX=10116 GN=Gstp1 PE=1 SV=2	1	4	4	4	27.1	27.1	27.1	23.439	210	107.17	90734000	11694000	4711300	11566000	3511700	9363300	382600	3309100	16891000	8155000	5012500	3988800	12149000
P23246	Splicing factor, proline- and glutamine-rich	SFPQ	sp|P23246|SFPQ_HUMAN Splicing factor, proline- and glutamine-rich OS=Homo sapiens OX=9606 GN=SFPQ PE=1 SV=2	1	12	12	11	18.5	18.5	17.4	76.149	707	45.157	89065000	5710200	12985000	12189000	3216200	5672600	10115000	3314400	21278000	3663500	2761900	296670	7863600
Q923W4;Q9Y3E1	Hepatoma-derived growth factor-related protein 3	Hdgfrp3;HDGFRP3	sp|Q923W4|HDGR3_RAT Hepatoma-derived growth factor-related protein 3 OS=Rattus norvegicus OX=10116 GN=Hdgfl3 PE=1 SV=1;sp|Q9Y3E1|HDGR3_HUMAN Hepatoma-derived growth factor-related protein 3 OS=Homo sapiens OX=9606 GN=HDGFL3 PE=1 SV=1	4	5	5	5	27.7	27.7	27.7	22.446	202	58.624	87669000	4982100	6112800	5042400	4117600	8521000	3621600	5973700	23492000	2233600	1210300	6193200	16168000
P35435	ATP synthase subunit gamma, mitochondrial	Atp5c1	sp|P35435|ATPG_RAT ATP synthase subunit gamma, mitochondrial OS=Rattus norvegicus OX=10116 GN=Atp5f1c PE=1 SV=2	1	4	4	4	14.3	14.3	14.3	30.19	273	31.537	87240000	4716700	10073000	8418000	3805100	12364000	2656100	9213600	21085000	3490900	320870	6883000	4214900
Q62826;P52272	Heterogeneous nuclear ribonucleoprotein M	Hnrnpm;HNRNPM	sp|Q62826|HNRPM_RAT Heterogeneous nuclear ribonucleoprotein M OS=Rattus norvegicus OX=10116 GN=Hnrnpm PE=1 SV=4;sp|P52272|HNRPM_HUMAN Heterogeneous nuclear ribonucleoprotein M OS=Homo sapiens OX=9606 GN=HNRNPM PE=1 SV=3	2	8	8	8	15.7	15.7	15.7	73.782	690	47.729	83386000	10407000	12167000	10838000	4113400	6924700	7305100	5792800	12103000	4323600	3991500	320030	5099400
Q9JHU0	Dihydropyrimidinase-related protein 5	Dpysl5	sp|Q9JHU0|DPYL5_RAT Dihydropyrimidinase-related protein 5 OS=Rattus norvegicus OX=10116 GN=Dpysl5 PE=1 SV=1	1	14	14	5	36	36	10.5	61.54	564	48.388	83070000	6033600	9457000	17009000	5166800	4477100	3893700	5648300	17214000	6628800	2887700	2312400	2341200
P99999;P62898;CON__P62894	Cytochrome c;Cytochrome c, somatic	CYCS;Cycs	sp|P99999|CYC_HUMAN Cytochrome c OS=Homo sapiens OX=9606 GN=CYCS PE=1 SV=2;sp|P62898|CYC_RAT Cytochrome c, somatic OS=Rattus norvegicus OX=10116 GN=Cycs PE=1 SV=2;	3	2	2	2	18.1	18.1	18.1	11.749	105	6.536	82559000	14418000	11048000	9958700	6402200	9661000	2124000	2838300	10239000	0	5894600	7976500	1999200
P28480;P17987	T-complex protein 1 subunit alpha	Tcp1;TCP1	sp|P28480|TCPA_RAT T-complex protein 1 subunit alpha OS=Rattus norvegicus OX=10116 GN=Tcp1 PE=1 SV=1;sp|P17987|TCPA_HUMAN T-complex protein 1 subunit alpha OS=Homo sapiens OX=9606 GN=TCP1 PE=1 SV=1	2	12	12	12	25	25	25	60.359	556	68.089	82466000	1473500	19560000	13249000	4519900	4458300	7552000	3233700	13278000	5073500	1848900	4455700	3763400
P62318	Small nuclear ribonucleoprotein Sm D3	SNRPD3	sp|P62318|SMD3_HUMAN Small nuclear ribonucleoprotein Sm D3 OS=Homo sapiens OX=9606 GN=SNRPD3 PE=1 SV=1	1	3	3	3	20.6	20.6	20.6	13.916	126	6.7576	82465000	10468000	4930700	4759100	6077300	11860000	1711000	5762200	14555000	0	7466600	10229000	4645600
P61421	V-type proton ATPase subunit d 1	ATP6V0D1	sp|P61421|VA0D1_HUMAN V-type proton ATPase subunit d 1 OS=Homo sapiens OX=9606 GN=ATP6V0D1 PE=1 SV=1	1	5	5	5	14.8	14.8	14.8	40.329	351	14.292	81352000	9486400	14224000	2756500	6779800	9259400	2268700	6292600	11530000	5160600	212820	8001100	5380600
P05197;P13639	Elongation factor 2	Eef2;EEF2	sp|P05197|EF2_RAT Elongation factor 2 OS=Rattus norvegicus OX=10116 GN=Eef2 PE=1 SV=4;sp|P13639|EF2_HUMAN Elongation factor 2 OS=Homo sapiens OX=9606 GN=EEF2 PE=1 SV=4	2	14	14	14	21.7	21.7	21.7	95.283	858	59.452	81180000	6013800	9451200	10775000	3654100	9014100	7292200	4633600	15329000	2635800	5650300	143630	6587300
Q00981;P09936	Ubiquitin carboxyl-terminal hydrolase isozyme L1	Uchl1;UCHL1	sp|Q00981|UCHL1_RAT Ubiquitin carboxyl-terminal hydrolase isozyme L1 OS=Rattus norvegicus OX=10116 GN=Uchl1 PE=1 SV=2;sp|P09936|UCHL1_HUMAN Ubiquitin carboxyl-terminal hydrolase isozyme L1 OS=Homo sapiens OX=9606 GN=UCHL1 PE=1 SV=2	2	4	4	4	26.5	26.5	26.5	24.838	223	39.085	76264000	12556000	7435200	11979000	3192900	6153400	0	3329100	15684000	0	4445300	2310200	9179400
Q63651	Rhodopsin kinase	Grk1	sp|Q63651|RK_RAT Rhodopsin kinase OS=Rattus norvegicus OX=10116 GN=Grk1 PE=1 SV=1	2	12	12	12	27	27	27	63.768	564	80.603	75483000	1281100	17463000	16392000	4524800	2573100	4229200	3730500	9833400	5351200	1903700	3105700	5095200
Q6P502;P49368	T-complex protein 1 subunit gamma	Cct3;CCT3	sp|Q6P502|TCPG_RAT T-complex protein 1 subunit gamma OS=Rattus norvegicus OX=10116 GN=Cct3 PE=1 SV=1;sp|P49368|TCPG_HUMAN T-complex protein 1 subunit gamma OS=Homo sapiens OX=9606 GN=CCT3 PE=1 SV=4	2	8	8	8	15.6	15.6	15.6	60.646	545	41.377	74736000	988350	15225000	14069000	3425000	3458900	5259600	4698100	9596100	5139500	1912900	5758400	5204500
Q9P273	Teneurin-3	TENM3	sp|Q9P273|TEN3_HUMAN Teneurin-3 OS=Homo sapiens OX=9606 GN=TENM3 PE=2 SV=3	1	1	1	1	0.8	0.8	0.8	300.95	2699	2.9385	73763000	4239100	9657600	6999700	13882000	2309100	5031100	1879100	7863400	13079000	3809000	1688200	3324900
P62879;P54313;Q9HAV0;O35353	Guanine nucleotide-binding protein G(I)/G(S)/G(T) subunit beta-2;Guanine nucleotide-binding protein subunit beta-4	GNB2;Gnb2;GNB4;Gnb4	sp|P62879|GBB2_HUMAN Guanine nucleotide-binding protein G(I)/G(S)/G(T) subunit beta-2 OS=Homo sapiens OX=9606 GN=GNB2 PE=1 SV=3;sp|P54313|GBB2_RAT Guanine nucleotide-binding protein G(I)/G(S)/G(T) subunit beta-2 OS=Rattus norvegicus OX=10116 GN=Gnb2 PE=1 S	4	8	2	2	26.5	5.3	5.3	37.331	340	24.284	73185000	5280100	7102900	12556000	2484200	5845200	8241100	4930600	12356000	5611800	2363500	0	6414300
P35434;P30049	ATP synthase subunit delta, mitochondrial	Atp5d;ATP5D	sp|P35434|ATPD_RAT ATP synthase subunit delta, mitochondrial OS=Rattus norvegicus OX=10116 GN=Atp5f1d PE=1 SV=2;sp|P30049|ATPD_HUMAN ATP synthase subunit delta, mitochondrial OS=Homo sapiens OX=9606 GN=ATP5F1D PE=1 SV=2	2	2	2	2	13.7	13.7	13.7	17.595	168	7.325	73112000	7444800	11984000	5087200	4794300	6154000	3063700	5819000	7939400	0	5861400	8096100	6868300
P14881	Beta-crystallin A3;Beta-crystallin A3, isoform A1, Delta4 form;Beta-crystallin A3, isoform A1, Delta7 form;Beta-crystallin A3, isoform A1, Delta8 form	Cryba1	sp|P14881|CRBA1_RAT Beta-crystallin A3 OS=Rattus norvegicus OX=10116 GN=Cryba1 PE=1 SV=2	2	5	5	5	25.6	25.6	25.6	25.27	215	95.414	73017000	516630	43366000	790510	486170	18521000	0	365760	4470500	776890	808080	2852600	62090
Q9EQX9;P61088	Ubiquitin-conjugating enzyme E2 N	Ube2n;UBE2N	sp|Q9EQX9|UBE2N_RAT Ubiquitin-conjugating enzyme E2 N OS=Rattus norvegicus OX=10116 GN=Ube2n PE=1 SV=1;sp|P61088|UBE2N_HUMAN Ubiquitin-conjugating enzyme E2 N OS=Homo sapiens OX=9606 GN=UBE2N PE=1 SV=1	3	5	5	5	41.4	41.4	41.4	17.124	152	39.624	72915000	10071000	16508000	1529200	3112200	5092700	0	3553000	13245000	0	5893600	8686300	5224500
Q13148	TAR DNA-binding protein 43	TARDBP	sp|Q13148|TADBP_HUMAN TAR DNA-binding protein 43 OS=Homo sapiens OX=9606 GN=TARDBP PE=1 SV=1	1	5	5	5	18.1	18.1	18.1	44.739	414	46.427	72456000	9983700	2906400	9844200	3417100	7453400	5426600	4245400	17487000	1307600	1657900	5636100	3090100
P62316	Small nuclear ribonucleoprotein Sm D2	SNRPD2	sp|P62316|SMD2_HUMAN Small nuclear ribonucleoprotein Sm D2 OS=Homo sapiens OX=9606 GN=SNRPD2 PE=1 SV=1	1	4	4	4	30.5	30.5	30.5	13.527	118	62.222	71166000	11482000	7701300	6061100	1825800	9062500	0	6708100	10120000	0	4607800	8401600	5195800
Q12905;Q7TP98	Interleukin enhancer-binding factor 2	ILF2;Ilf2	sp|Q12905|ILF2_HUMAN Interleukin enhancer-binding factor 2 OS=Homo sapiens OX=9606 GN=ILF2 PE=1 SV=2;sp|Q7TP98|ILF2_RAT Interleukin enhancer-binding factor 2 OS=Rattus norvegicus OX=10116 GN=Ilf2 PE=2 SV=1	2	4	4	4	14.1	14.1	14.1	43.062	390	26.266	70258000	10645000	3280600	870230	2966300	10412000	5412000	6794100	16706000	0	1412300	11759000	0
P50399	Rab GDP dissociation inhibitor beta	Gdi2	sp|P50399|GDIB_RAT Rab GDP dissociation inhibitor beta OS=Rattus norvegicus OX=10116 GN=Gdi2 PE=1 SV=2	1	13	6	4	30.8	15.3	9.7	50.537	445	30.158	70238000	7135800	6504300	8052500	3870400	6599600	4638400	5068000	9714500	2665000	3047700	3913700	9028500
Q15836;P63025;P63045;P63027;Q63666;P23763	Vesicle-associated membrane protein 3;Vesicle-associated membrane protein 2;Vesicle-associated membrane protein 1	VAMP3;Vamp3;Vamp2;VAMP2;Vamp1;VAMP1	sp|Q15836|VAMP3_HUMAN Vesicle-associated membrane protein 3 OS=Homo sapiens OX=9606 GN=VAMP3 PE=1 SV=3;sp|P63025|VAMP3_RAT Vesicle-associated membrane protein 3 OS=Rattus norvegicus OX=10116 GN=Vamp3 PE=1 SV=1;sp|P63045|VAMP2_RAT Vesicle-associated membran	6	2	2	2	24	24	24	11.309	100	8.4426	69585000	0	9426500	16822000	1933400	2493800	948160	4912200	11950000	0	2457600	7738500	10902000
P60825;Q14011	Cold-inducible RNA-binding protein	Cirbp;CIRBP	sp|P60825|CIRBP_RAT Cold-inducible RNA-binding protein OS=Rattus norvegicus OX=10116 GN=Cirbp PE=2 SV=1;sp|Q14011|CIRBP_HUMAN Cold-inducible RNA-binding protein OS=Homo sapiens OX=9606 GN=CIRBP PE=1 SV=1	2	3	3	3	26.7	26.7	26.7	18.607	172	191.51	69333000	8074000	210970	8127300	2158900	12390000	2125300	2944600	12504000	0	0	8157700	12640000
Q9R063	Peroxiredoxin-5, mitochondrial	Prdx5	sp|Q9R063|PRDX5_RAT Peroxiredoxin-5, mitochondrial OS=Rattus norvegicus OX=10116 GN=Prdx5 PE=1 SV=1	2	6	6	6	37.1	37.1	37.1	22.178	213	48.873	68829000	6937900	11518000	7025100	1326700	8418400	0	3576400	15254000	0	733060	6517500	7521500
P20962;P04550	Parathymosin	PTMS;Ptms	sp|P20962|PTMS_HUMAN Parathymosin OS=Homo sapiens OX=9606 GN=PTMS PE=1 SV=2;sp|P04550|PTMS_RAT Parathymosin OS=Rattus norvegicus OX=10116 GN=Ptms PE=1 SV=2	2	1	1	1	10.8	10.8	10.8	11.53	102	15.331	68700000	17747000	6318800	6330500	1735000	124790	0	8012100	16379000	0	969820	5744100	5338500
P97536;Q86VP6	Cullin-associated NEDD8-dissociated protein 1	Cand1;CAND1	sp|P97536|CAND1_RAT Cullin-associated NEDD8-dissociated protein 1 OS=Rattus norvegicus OX=10116 GN=Cand1 PE=1 SV=1;sp|Q86VP6|CAND1_HUMAN Cullin-associated NEDD8-dissociated protein 1 OS=Homo sapiens OX=9606 GN=CAND1 PE=1 SV=2	2	16	16	16	15.6	15.6	15.6	136.36	1230	56.556	67613000	5362000	9921100	5063300	3020600	7834500	8498800	4588900	5373500	4713400	5740300	184230	7312400
P02401	60S acidic ribosomal protein P2	Rplp2	sp|P02401|RLA2_RAT 60S acidic ribosomal protein P2 OS=Rattus norvegicus OX=10116 GN=Rplp2 PE=1 SV=2	2	3	3	3	33.9	33.9	33.9	11.692	115	176.39	67017000	7543300	3217300	10314000	4567000	5217800	2384700	3276000	12436000	0	3861100	8831100	5368900
P62250;P62249	40S ribosomal protein S16	Rps16;RPS16	sp|P62250|RS16_RAT 40S ribosomal protein S16 OS=Rattus norvegicus OX=10116 GN=Rps16 PE=1 SV=2;sp|P62249|RS16_HUMAN 40S ribosomal protein S16 OS=Homo sapiens OX=9606 GN=RPS16 PE=1 SV=2	2	2	2	2	14.4	14.4	14.4	16.445	146	10.47	65616000	2648900	12269000	7698600	1725400	6517800	2170000	4535500	11644000	0	1947300	5335700	9124100
Q4QRB4;Q13509	Tubulin beta-3 chain	Tubb3;TUBB3	sp|Q4QRB4|TBB3_RAT Tubulin beta-3 chain OS=Rattus norvegicus OX=10116 GN=Tubb3 PE=1 SV=1;sp|Q13509|TBB3_HUMAN Tubulin beta-3 chain OS=Homo sapiens OX=9606 GN=TUBB3 PE=1 SV=2	2	16	5	4	35.3	11.8	9.8	50.418	450	43.956	65603000	4642800	8625600	5252200	2492800	11847000	1908300	9372700	7193500	3724500	1939600	7051500	1552300
P62963;CON__P02584	Profilin-1	Pfn1	sp|P62963|PROF1_RAT Profilin-1 OS=Rattus norvegicus OX=10116 GN=Pfn1 PE=1 SV=2;	2	2	2	2	21.4	21.4	21.4	14.957	140	37.698	65438000	4855600	6306400	10219000	3083400	11492000	314120	1987600	9456000	0	3195800	8858000	5669500
Q8WXX0	Dynein heavy chain 7, axonemal	DNAH7	sp|Q8WXX0|DYH7_HUMAN Dynein heavy chain 7, axonemal OS=Homo sapiens OX=9606 GN=DNAH7 PE=1 SV=2	2	4	4	4	1.2	1.2	1.2	461.15	4024	5.5063	65109000	5357900	5431500	5329700	4078400	76420	15236000	2084900	6022400	12048000	1286300	3569600	4588000
Q6RJR6;O95197	Reticulon-3	Rtn3;RTN3	sp|Q6RJR6|RTN3_RAT Reticulon-3 OS=Rattus norvegicus OX=10116 GN=Rtn3 PE=1 SV=1;sp|O95197|RTN3_HUMAN Reticulon-3 OS=Homo sapiens OX=9606 GN=RTN3 PE=1 SV=2	2	2	2	2	2	2	2	101.52	940	42.41	65087000	4415600	5943300	4280100	3198900	9569500	3791500	4782600	16189000	1366300	266880	0	11284000
P19944;P05386	60S acidic ribosomal protein P1	Rplp1;RPLP1	sp|P19944|RLA1_RAT 60S acidic ribosomal protein P1 OS=Rattus norvegicus OX=10116 GN=Rplp1 PE=3 SV=1;sp|P05386|RLA1_HUMAN 60S acidic ribosomal protein P1 OS=Homo sapiens OX=9606 GN=RPLP1 PE=1 SV=1	2	3	3	3	79.8	79.8	79.8	11.498	114	48.114	64110000	8266100	5103400	9221600	3987700	8145800	4490800	2779500	5994800	0	3863900	4264400	7991900
P18484;O94973	AP-2 complex subunit alpha-2	Ap2a2;AP2A2	sp|P18484|AP2A2_RAT AP-2 complex subunit alpha-2 OS=Rattus norvegicus OX=10116 GN=Ap2a2 PE=1 SV=3;sp|O94973|AP2A2_HUMAN AP-2 complex subunit alpha-2 OS=Homo sapiens OX=9606 GN=AP2A2 PE=1 SV=2	2	11	11	7	12.7	12.7	8.4	104.04	938	35.693	63990000	6119300	11557000	7925800	2582900	6334500	4512100	5673500	7500400	2952000	3768200	330750	4733500
P51635	Alcohol dehydrogenase [NADP(+)]	Akr1a1	sp|P51635|AK1A1_RAT Alcohol dehydrogenase [NADP(+)] OS=Rattus norvegicus OX=10116 GN=Akr1a1 PE=1 SV=2	2	3	3	3	9.2	9.2	9.2	36.505	325	29.688	63968000	6465300	8656300	5615500	4573800	8707600	2919300	7040400	8295800	0	1113700	2451500	8128300
Q5RKI0	WD repeat-containing protein 1	Wdr1	sp|Q5RKI0|WDR1_RAT WD repeat-containing protein 1 OS=Rattus norvegicus OX=10116 GN=Wdr1 PE=1 SV=3	1	9	9	4	18.6	18.6	9.7	66.181	606	55.925	63602000	10414000	12161000	9069300	2793600	1651100	97318	6658600	8370400	0	6697200	3218000	2470500
P39069	Adenylate kinase isoenzyme 1	Ak1	sp|P39069|KAD1_RAT Adenylate kinase isoenzyme 1 OS=Rattus norvegicus OX=10116 GN=Ak1 PE=1 SV=3	2	4	4	4	26.8	26.8	26.8	21.584	194	15.981	62866000	6958300	5022300	8687300	3740600	10883000	204970	4068800	7040100	3141800	4466000	1890800	6762900
Q07955	Serine/arginine-rich splicing factor 1	SRSF1	sp|Q07955|SRSF1_HUMAN Serine/arginine-rich splicing factor 1 OS=Homo sapiens OX=9606 GN=SRSF1 PE=1 SV=2	2	6	6	5	23	23	20.2	27.744	248	29.131	62065000	8734400	10887000	7875600	3788100	3728300	2058800	4866900	10261000	4455600	601900	1589900	3217100
Q99PF5;Q92945	Far upstream element-binding protein 2	Khsrp;KHSRP	sp|Q99PF5|FUBP2_RAT Far upstream element-binding protein 2 OS=Rattus norvegicus OX=10116 GN=Khsrp PE=1 SV=1;sp|Q92945|FUBP2_HUMAN Far upstream element-binding protein 2 OS=Homo sapiens OX=9606 GN=KHSRP PE=1 SV=4	2	9	9	8	14.4	14.4	13.5	74.226	721	36.204	61781000	5414100	7031800	7065200	4590400	3918800	6782700	3170800	11558000	3798600	2581600	567500	5301400
Q68FY0;P31930	Cytochrome b-c1 complex subunit 1, mitochondrial	Uqcrc1;UQCRC1	sp|Q68FY0|QCR1_RAT Cytochrome b-c1 complex subunit 1, mitochondrial OS=Rattus norvegicus OX=10116 GN=Uqcrc1 PE=1 SV=1;sp|P31930|QCR1_HUMAN Cytochrome b-c1 complex subunit 1, mitochondrial OS=Homo sapiens OX=9606 GN=UQCRC1 PE=1 SV=3	4	6	6	6	15.6	15.6	15.6	52.848	480	31.134	61739000	7573600	9361700	7267300	2013900	4060800	5442700	5540600	10162000	1567100	0	4535800	4212900
Q9HCJ6	Synaptic vesicle membrane protein VAT-1 homolog-like	VAT1L	sp|Q9HCJ6|VAT1L_HUMAN Synaptic vesicle membrane protein VAT-1 homolog-like OS=Homo sapiens OX=9606 GN=VAT1L PE=1 SV=2	1	6	6	6	22.2	22.2	22.2	45.899	419	37.1	61689000	4562100	3898300	7057200	5148900	4254800	3562100	6593000	12282000	3743400	1093600	3046200	6446900
P56374	Beta-crystallin A4	Cryba4	sp|P56374|CRBA4_RAT Beta-crystallin A4 OS=Rattus norvegicus OX=10116 GN=Cryba4 PE=1 SV=2	1	5	5	5	40.8	40.8	40.8	22.381	196	82.101	61574000	1681100	23368000	1841100	1232100	26891000	0	705220	1994000	1184300	649260	2027700	0
Q9EPH8;P11940;Q9H361	Polyadenylate-binding protein 1;Polyadenylate-binding protein 3	Pabpc1;PABPC1;PABPC3	sp|Q9EPH8|PABP1_RAT Polyadenylate-binding protein 1 OS=Rattus norvegicus OX=10116 GN=Pabpc1 PE=1 SV=1;sp|P11940|PABP1_HUMAN Polyadenylate-binding protein 1 OS=Homo sapiens OX=9606 GN=PABPC1 PE=1 SV=2;sp|Q9H361|PABP3_HUMAN Polyadenylate-binding protein 3 OS	7	11	11	11	21.4	21.4	21.4	70.7	636	86.101	61252000	9489500	10237000	9179500	198130	703910	7187100	2318600	9444200	2762300	1689800	0	8042200
P27791;P17612;P22694	cAMP-dependent protein kinase catalytic subunit alpha;cAMP-dependent protein kinase catalytic subunit beta	Prkaca;PRKACA;PRKACB	sp|P27791|KAPCA_RAT cAMP-dependent protein kinase catalytic subunit alpha OS=Rattus norvegicus OX=10116 GN=Prkaca PE=1 SV=2;sp|P17612|KAPCA_HUMAN cAMP-dependent protein kinase catalytic subunit alpha OS=Homo sapiens OX=9606 GN=PRKACA PE=1 SV=2;sp|P22694|KA	4	7	7	1	25.4	25.4	3.4	40.619	351	17.347	61038000	8873800	12524000	1609600	2471000	2927900	4059300	6990400	8794100	1479800	574750	5562100	5171200
P25286;Q93050	V-type proton ATPase 116 kDa subunit a isoform 1	Atp6v0a1;ATP6V0A1	sp|P25286|VPP1_RAT V-type proton ATPase 116 kDa subunit a isoform 1 OS=Rattus norvegicus OX=10116 GN=Atp6v0a1 PE=2 SV=1;sp|Q93050|VPP1_HUMAN V-type proton ATPase 116 kDa subunit a isoform 1 OS=Homo sapiens OX=9606 GN=ATP6V0A1 PE=1 SV=3	3	8	8	8	11	11	11	96.327	838	40.071	60360000	4286100	7834300	11764000	1375000	4149700	7066500	4010400	10081000	1532700	2814400	160910	5284600
P38983;P08865	40S ribosomal protein SA	Rpsa;RPSA	sp|P38983|RSSA_RAT 40S ribosomal protein SA OS=Rattus norvegicus OX=10116 GN=Rpsa PE=1 SV=3;sp|P08865|RSSA_HUMAN 40S ribosomal protein SA OS=Homo sapiens OX=9606 GN=RPSA PE=1 SV=4	2	5	5	5	26.8	26.8	26.8	32.824	295	27.285	60216000	11265000	7721700	4034100	7008300	4805000	2078600	5232100	5562100	4240700	272570	4839200	3156600
Q13151	Heterogeneous nuclear ribonucleoprotein A0	HNRNPA0	sp|Q13151|ROA0_HUMAN Heterogeneous nuclear ribonucleoprotein A0 OS=Homo sapiens OX=9606 GN=HNRNPA0 PE=1 SV=1	1	2	2	2	7.5	7.5	7.5	30.84	305	66.112	59549000	778520	4602800	8697600	4092900	12199000	1244400	5989000	5983800	7462900	1304800	2083300	5109900
P52287	Guanine nucleotide-binding protein G(I)/G(S)/G(T) subunit beta-3	Gnb3	sp|P52287|GBB3_RAT Guanine nucleotide-binding protein G(I)/G(S)/G(T) subunit beta-3 OS=Rattus norvegicus OX=10116 GN=Gnb3 PE=1 SV=1	1	5	3	3	17.4	12.4	12.4	37.18	340	9.6098	59526000	3536200	11515000	0	2133400	7507100	733700	2975000	6565000	1463900	3643700	2428700	17024000
Q62950;Q14194	Dihydropyrimidinase-related protein 1	Crmp1;CRMP1	sp|Q62950|DPYL1_RAT Dihydropyrimidinase-related protein 1 OS=Rattus norvegicus OX=10116 GN=Crmp1 PE=1 SV=1;sp|Q14194|DPYL1_HUMAN Dihydropyrimidinase-related protein 1 OS=Homo sapiens OX=9606 GN=CRMP1 PE=1 SV=1	3	11	8	8	24.1	19.1	19.1	62.195	572	38.688	59002000	2167100	10165000	11137000	5929800	1995000	4824000	4156100	9866300	2920800	751740	2442900	2645800
Q63788;O00459	Phosphatidylinositol 3-kinase regulatory subunit beta	Pik3r2;PIK3R2	sp|Q63788|P85B_RAT Phosphatidylinositol 3-kinase regulatory subunit beta OS=Rattus norvegicus OX=10116 GN=Pik3r2 PE=2 SV=1;sp|O00459|P85B_HUMAN Phosphatidylinositol 3-kinase regulatory subunit beta OS=Homo sapiens OX=9606 GN=PIK3R2 PE=1 SV=2	2	1	1	1	1	1	1	81.328	722	2.6342	57965000	1064600	12232000	6290200	1876100	6855700	3354800	1314800	8301600	482070	5192000	3103600	7897500
Q6RUV5;P63000;P60763;P15153	Ras-related C3 botulinum toxin substrate 1;Ras-related C3 botulinum toxin substrate 3;Ras-related C3 botulinum toxin substrate 2	Rac1;RAC1;RAC3;RAC2	sp|Q6RUV5|RAC1_RAT Ras-related C3 botulinum toxin substrate 1 OS=Rattus norvegicus OX=10116 GN=Rac1 PE=1 SV=1;sp|P63000|RAC1_HUMAN Ras-related C3 botulinum toxin substrate 1 OS=Homo sapiens OX=9606 GN=RAC1 PE=1 SV=1;sp|P60763|RAC3_HUMAN Ras-related C3 botu	4	3	3	3	14.1	14.1	14.1	21.45	192	12.377	57771000	6735000	6170500	7424700	1102900	5281600	222940	5391400	9980700	2021200	610490	3790100	9039500
P06454;P06302	Prothymosin alpha;Prothymosin alpha, N-terminally processed;Thymosin alpha-1;Prothymosin alpha;Prothymosin alpha, N-terminally processed;Thymosin alpha	PTMA;Ptma	sp|P06454|PTMA_HUMAN Prothymosin alpha OS=Homo sapiens OX=9606 GN=PTMA PE=1 SV=2;sp|P06302|PTMA_RAT Prothymosin alpha OS=Rattus norvegicus OX=10116 GN=Ptma PE=1 SV=2	2	1	1	1	12.6	12.6	12.6	12.203	111	27.227	57735000	8742300	5165700	7090700	2438300	6838300	2798100	2535900	8453400	0	4938700	4750500	3983400
P04350	Tubulin beta-4A chain	TUBB4A	sp|P04350|TBB4A_HUMAN Tubulin beta-4A chain OS=Homo sapiens OX=9606 GN=TUBB4A PE=1 SV=2	1	22	4	2	71.2	13.5	7.7	49.585	444	156.97	56767000	5507400	3122800	6646300	3121400	2824400	2316500	4964000	12627000	5063600	1615100	5795500	3163000
O00483	Cytochrome c oxidase subunit NDUFA4	NDUFA4	sp|O00483|NDUA4_HUMAN Cytochrome c oxidase subunit NDUFA4 OS=Homo sapiens OX=9606 GN=NDUFA4 PE=1 SV=1	1	1	1	1	12.3	12.3	12.3	9.3697	81	7.1604	56559000	6232200	7619200	5471100	2968900	4588200	1989000	3225800	10054000	0	4380900	5991400	4038900
Q66HD0;P14625	Endoplasmin	Hsp90b1;HSP90B1	sp|Q66HD0|ENPL_RAT Endoplasmin OS=Rattus norvegicus OX=10116 GN=Hsp90b1 PE=1 SV=2;sp|P14625|ENPL_HUMAN Endoplasmin OS=Homo sapiens OX=9606 GN=HSP90B1 PE=1 SV=1	2	11	9	9	14.9	13.2	13.2	92.77	804	39.809	56067000	4290800	6883800	5840100	4135100	6427000	6445200	4698500	7358000	2029100	3866800	0	4092700
P50990	T-complex protein 1 subunit theta	CCT8	sp|P50990|TCPQ_HUMAN T-complex protein 1 subunit theta OS=Homo sapiens OX=9606 GN=CCT8 PE=1 SV=4	1	5	5	5	9.9	9.9	9.9	59.62	548	92.255	55905000	5891800	6748100	5233900	1940400	7707500	1243900	5992000	8197700	1761400	2995900	4281300	3911200
Q812D1;O75475	PC4 and SFRS1-interacting protein	Psip1;PSIP1	sp|Q812D1|PSIP1_RAT PC4 and SFRS1-interacting protein OS=Rattus norvegicus OX=10116 GN=Psip1 PE=1 SV=1;sp|O75475|PSIP1_HUMAN PC4 and SFRS1-interacting protein OS=Homo sapiens OX=9606 GN=PSIP1 PE=1 SV=1	2	5	5	5	12.9	12.9	12.9	59.638	528	15.523	55880000	3644000	6813000	10734000	2909500	6778800	5638100	5857800	10364000	698780	195330	963290	1283400
P84586;D4AE41;Q4V898;P38159;Q96E39	RNA-binding motif protein, X chromosome retrogene-like;RNA-binding motif protein, X chromosome retrogene-like, N-terminally processed;RNA binding motif protein, X-linked-like-1;RNA-binding motif protein, X chromosome;RNA-binding motif protein, X chromosome, N-terminally processed	Rbmxrtl;Rbmxl1;Rbmx;RBMX;RBMXL1	sp|P84586|RMXRL_RAT RNA-binding motif protein, X chromosome retrogene-like OS=Rattus norvegicus OX=10116 GN=Rbmxrtl PE=1 SV=1;sp|D4AE41|RMXL1_RAT RNA binding motif protein, X-linked-like-1 OS=Rattus norvegicus OX=10116 GN=Rbmxl1 PE=3 SV=1;sp|Q4V898|RBMX_RA	7	3	3	3	9	9	9	42.203	388	114.19	54401000	773130	4652900	7214500	0	0	2629400	2293200	19808000	3204500	1038600	7680700	5106100
P43278;P07305	Histone H1.0;Histone H1.0, N-terminally processed	H1f0;H1F0	sp|P43278|H10_RAT Histone H1.0 OS=Rattus norvegicus OX=10116 GN=H1f0 PE=2 SV=2;sp|P07305|H10_HUMAN Histone H1.0 OS=Homo sapiens OX=9606 GN=H1F0 PE=1 SV=3	2	3	3	3	13.9	13.9	13.9	20.885	194	7.0028	54181000	948340	2681800	7093700	917220	1611600	2962500	1879000	20100000	0	0	8017800	7969200
P37805;Q9UI15	Transgelin-3	Tagln3;TAGLN3	sp|P37805|TAGL3_RAT Transgelin-3 OS=Rattus norvegicus OX=10116 GN=Tagln3 PE=1 SV=2;sp|Q9UI15|TAGL3_HUMAN Transgelin-3 OS=Homo sapiens OX=9606 GN=TAGLN3 PE=1 SV=2	3	7	7	7	38.2	38.2	38.2	22.5	199	65.173	54116000	7259900	4431400	5839200	3364100	6820200	3068300	2251200	5885300	1858800	2073200	4356200	6908000
P38656	Lupus La protein homolog	Ssb	sp|P38656|LA_RAT Lupus La protein homolog OS=Rattus norvegicus OX=10116 GN=Ssb PE=1 SV=1	2	4	4	4	13.3	13.3	13.3	47.777	415	108.44	53376000	4650500	2929400	6737700	3017300	8345600	3414400	3169000	12067000	2797100	2204600	249290	3794100
P11517	Hemoglobin subunit beta-2		sp|P11517|HBB2_RAT Hemoglobin subunit beta-2 OS=Rattus norvegicus OX=10116 PE=1 SV=2	1	13	3	3	89.8	26.5	26.5	15.982	147	69.097	53365000	8313200	8300000	0	5745400	1999000	0	4814400	13323000	0	3965100	645210	6259800
Q15233;Q5FVM4	Non-POU domain-containing octamer-binding protein	NONO;Nono	sp|Q15233|NONO_HUMAN Non-POU domain-containing octamer-binding protein OS=Homo sapiens OX=9606 GN=NONO PE=1 SV=4;sp|Q5FVM4|NONO_RAT Non-POU domain-containing octamer-binding protein OS=Rattus norvegicus OX=10116 GN=Nono PE=1 SV=3	2	6	5	5	15.1	13.4	13.4	54.231	471	23.537	53165000	4822300	4138100	14245000	2571700	0	2161700	3263800	4196600	6811900	0	2879900	8073100
Q68FQ0;P48643	T-complex protein 1 subunit epsilon	Cct5;CCT5	sp|Q68FQ0|TCPE_RAT T-complex protein 1 subunit epsilon OS=Rattus norvegicus OX=10116 GN=Cct5 PE=1 SV=1;sp|P48643|TCPE_HUMAN T-complex protein 1 subunit epsilon OS=Homo sapiens OX=9606 GN=CCT5 PE=1 SV=1	2	8	8	8	17.9	17.9	17.9	59.536	541	79.306	52419000	4663600	11935000	9514400	1512300	755610	3712400	2989000	5562000	5335000	648970	3424700	2366500
P67779;P35232	Prohibitin	Phb;PHB	sp|P67779|PHB_RAT Prohibitin OS=Rattus norvegicus OX=10116 GN=Phb PE=1 SV=1;sp|P35232|PHB_HUMAN Prohibitin OS=Homo sapiens OX=9606 GN=PHB PE=1 SV=1	2	6	6	6	28.3	28.3	28.3	29.82	272	25.552	52291000	2649500	4077800	4455500	3455300	10037000	0	4683200	11560000	0	861690	4624200	5886500
Q99623;Q5XIH7	Prohibitin-2	PHB2;Phb2	sp|Q99623|PHB2_HUMAN Prohibitin-2 OS=Homo sapiens OX=9606 GN=PHB2 PE=1 SV=2;sp|Q5XIH7|PHB2_RAT Prohibitin-2 OS=Rattus norvegicus OX=10116 GN=Phb2 PE=1 SV=1	2	5	5	5	24.4	24.4	24.4	33.296	299	15.752	52260000	1171400	7859100	7744000	2160100	3733700	0	4511700	14585000	1072500	1757800	3518700	4146900
P10860;P00367;P49448	Glutamate dehydrogenase 1, mitochondrial;Glutamate dehydrogenase 2, mitochondrial	Glud1;GLUD1;GLUD2	sp|P10860|DHE3_RAT Glutamate dehydrogenase 1, mitochondrial OS=Rattus norvegicus OX=10116 GN=Glud1 PE=1 SV=2;sp|P00367|DHE3_HUMAN Glutamate dehydrogenase 1, mitochondrial OS=Homo sapiens OX=9606 GN=GLUD1 PE=1 SV=2;sp|P49448|DHE4_HUMAN Glutamate dehydrogena	3	6	6	6	12	12	12	61.415	558	16.382	51818000	5558900	6730100	5569300	609830	7172100	827410	5468500	7720100	1744600	2028300	3911400	4477200
Q05982;P19804;P15531	Nucleoside diphosphate kinase A;Nucleoside diphosphate kinase B	Nme1;Nme2;NME1	sp|Q05982|NDKA_RAT Nucleoside diphosphate kinase A OS=Rattus norvegicus OX=10116 GN=Nme1 PE=1 SV=1;sp|P19804|NDKB_RAT Nucleoside diphosphate kinase B OS=Rattus norvegicus OX=10116 GN=Nme2 PE=1 SV=1;sp|P15531|NDKA_HUMAN Nucleoside diphosphate kinase A OS=Ho	4	4	4	4	33.6	33.6	33.6	17.193	152	32.184	51657000	3915100	10778000	4284400	460210	8292600	0	2647900	9095600	0	0	6672400	5511400
Q63945;Q01105;P0DME0	Protein SET;Protein SETSIP	Set;SET;SETSIP	sp|Q63945|SET_RAT Protein SET OS=Rattus norvegicus OX=10116 GN=Set PE=2 SV=2;sp|Q01105|SET_HUMAN Protein SET OS=Homo sapiens OX=9606 GN=SET PE=1 SV=3;sp|P0DME0|SETLP_HUMAN Protein SETSIP OS=Homo sapiens OX=9606 GN=SETSIP PE=1 SV=1	3	3	3	3	19.4	19.4	19.4	33.405	289	92.491	51606000	8524200	9417100	416130	5391400	6233100	1271200	6580100	2522100	7666400	0	2357700	1226600
P62749	Hippocalcin-like protein 1	Hpcal1	sp|P62749|HPCL1_RAT Hippocalcin-like protein 1 OS=Rattus norvegicus OX=10116 GN=Hpcal1 PE=1 SV=2	1	4	4	2	20.7	20.7	10.4	22.338	193	8.7021	51507000	2497900	31235000	1972800	5443800	1866600	0	1602600	1369100	0	900590	2231500	2387400
P50570;P39052	Dynamin-2	DNM2;Dnm2	sp|P50570|DYN2_HUMAN Dynamin-2 OS=Homo sapiens OX=9606 GN=DNM2 PE=1 SV=2;sp|P39052|DYN2_RAT Dynamin-2 OS=Rattus norvegicus OX=10116 GN=Dnm2 PE=1 SV=1	2	8	1	1	7.8	1.1	1.1	98.063	870	3.9197	50607000	3132500	0	5181000	3704300	8743800	0	10228000	4917100	0	6320100	0	8380400
Q00577;P86252	Transcriptional activator protein Pur-alpha	PURA;Pura	sp|Q00577|PURA_HUMAN Transcriptional activator protein Pur-alpha OS=Homo sapiens OX=9606 GN=PURA PE=1 SV=2;sp|P86252|PURA_RAT Transcriptional activator protein Pur-alpha (Fragments) OS=Rattus norvegicus OX=10116 GN=Pura PE=1 SV=1	2	3	3	3	11.5	11.5	11.5	34.91	322	16.049	50509000	10645000	12326000	4528000	4032500	5091900	736140	4866500	2298000	736260	1396500	2549400	1303000
O43491	Band 4.1-like protein 2	EPB41L2	sp|O43491|E41L2_HUMAN Band 4.1-like protein 2 OS=Homo sapiens OX=9606 GN=EPB41L2 PE=1 SV=1	1	12	12	10	10.5	10.5	8.9	112.59	1005	39.749	50335000	134330	5161900	10971000	3988200	6589300	6682800	2470000	8920100	1283800	1501000	0	2632200
P16086;Q13813	Spectrin alpha chain, non-erythrocytic 1	Sptan1;SPTAN1	sp|P16086|SPTN1_RAT Spectrin alpha chain, non-erythrocytic 1 OS=Rattus norvegicus OX=10116 GN=Sptan1 PE=1 SV=2;sp|Q13813|SPTN1_HUMAN Spectrin alpha chain, non-erythrocytic 1 OS=Homo sapiens OX=9606 GN=SPTAN1 PE=1 SV=3	2	20	20	20	10	10	10	284.63	2472	152.03	50290000	1013400	8893200	3442200	2014200	13391000	5522400	3913500	7856700	1202700	2262300	157290	621050
P53534	Glycogen phosphorylase, brain form	Pygb	sp|P53534|PYGB_RAT Glycogen phosphorylase, brain form (Fragment) OS=Rattus norvegicus OX=10116 GN=Pygb PE=1 SV=3	6	12	12	12	13.2	13.2	13.2	96.173	838	41.605	49694000	3853900	8050900	7465400	1571600	4954700	4840500	3975000	8293000	0	3216600	0	3472700
P61019;P05712;Q8WUD1	Ras-related protein Rab-2A;Ras-related protein Rab-2B	RAB2A;Rab2a;RAB2B	sp|P61019|RAB2A_HUMAN Ras-related protein Rab-2A OS=Homo sapiens OX=9606 GN=RAB2A PE=1 SV=1;sp|P05712|RAB2A_RAT Ras-related protein Rab-2A OS=Rattus norvegicus OX=10116 GN=Rab2a PE=2 SV=1;sp|Q8WUD1|RAB2B_HUMAN Ras-related protein Rab-2B OS=Homo sapiens OX=	3	7	7	7	38.7	38.7	38.7	23.545	212	68.339	49643000	6528200	1227900	6976500	2840300	6017900	0	1132100	11535000	0	2170300	4073300	7140600
P68402;O35264	Platelet-activating factor acetylhydrolase IB subunit beta	PAFAH1B2;Pafah1b2	sp|P68402|PA1B2_HUMAN Platelet-activating factor acetylhydrolase IB subunit beta OS=Homo sapiens OX=9606 GN=PAFAH1B2 PE=1 SV=1;sp|O35264|PA1B2_RAT Platelet-activating factor acetylhydrolase IB subunit beta OS=Rattus norvegicus OX=10116 GN=Pafah1b2 PE=1 SV=	2	2	2	2	12.2	12.2	12.2	25.569	229	72.246	49314000	6038500	2396700	4911100	2000600	8067500	3625000	2937700	6335200	2534300	134870	3519500	6813200
Q99729	Heterogeneous nuclear ribonucleoprotein A/B	HNRNPAB	sp|Q99729|ROAA_HUMAN Heterogeneous nuclear ribonucleoprotein A/B OS=Homo sapiens OX=9606 GN=HNRNPAB PE=1 SV=2	1	2	2	2	4.8	4.8	4.8	36.224	332	3.8936	48459000	6475900	6121800	664130	3469700	5867600	2844800	3556400	8106500	3375900	356760	4445900	3173700
P37996;P36405	ADP-ribosylation factor-like protein 3	Arl3;ARL3	sp|P37996|ARL3_RAT ADP-ribosylation factor-like protein 3 OS=Rattus norvegicus OX=10116 GN=Arl3 PE=1 SV=2;sp|P36405|ARL3_HUMAN ADP-ribosylation factor-like protein 3 OS=Homo sapiens OX=9606 GN=ARL3 PE=1 SV=2	2	4	4	4	22	22	22	20.456	182	26.822	47947000	6045500	4394000	7042800	1410400	7094700	86681	2615800	7666200	2235800	1703700	2099300	5552100
M0RC99;P61020;P20339;P51148	Ras-related protein Rab-5A;Ras-related protein Rab-5B;Ras-related protein Rab-5C	Rab5a;RAB5B;RAB5A;RAB5C	sp|M0RC99|RAB5A_RAT Ras-related protein Rab-5A OS=Rattus norvegicus OX=10116 GN=Rab5a PE=2 SV=1;sp|P61020|RAB5B_HUMAN Ras-related protein Rab-5B OS=Homo sapiens OX=9606 GN=RAB5B PE=1 SV=1;sp|P20339|RAB5A_HUMAN Ras-related protein Rab-5A OS=Homo sapiens OX=	4	2	2	2	10.7	10.7	10.7	23.624	215	5.6448	47492000	3795900	5592500	5646800	1739400	5393400	0	3544000	10547000	1498400	382830	1382600	7968900
Q3T1J1;P63241	Eukaryotic translation initiation factor 5A-1	Eif5a;EIF5A	sp|Q3T1J1|IF5A1_RAT Eukaryotic translation initiation factor 5A-1 OS=Rattus norvegicus OX=10116 GN=Eif5a PE=1 SV=3;sp|P63241|IF5A1_HUMAN Eukaryotic translation initiation factor 5A-1 OS=Homo sapiens OX=9606 GN=EIF5A PE=1 SV=2	4	3	3	3	23.4	23.4	23.4	16.832	154	39.144	46996000	4205300	3703600	5486500	1138200	5387400	1697600	1823800	9490100	0	243430	7034600	6785100
P07895	Superoxide dismutase [Mn], mitochondrial	Sod2	sp|P07895|SODM_RAT Superoxide dismutase [Mn], mitochondrial OS=Rattus norvegicus OX=10116 GN=Sod2 PE=1 SV=2	2	3	3	3	16.7	16.7	16.7	24.674	222	55.493	46690000	7303400	1129200	5174500	710310	5669400	371390	4735500	9284100	1747600	3098800	1377000	6089000
P62909;P23396	40S ribosomal protein S3	Rps3;RPS3	sp|P62909|RS3_RAT 40S ribosomal protein S3 OS=Rattus norvegicus OX=10116 GN=Rps3 PE=1 SV=1;sp|P23396|RS3_HUMAN 40S ribosomal protein S3 OS=Homo sapiens OX=9606 GN=RPS3 PE=1 SV=2	2	4	4	4	17.7	17.7	17.7	26.674	243	11.738	45368000	1929300	2723300	2182800	1607000	5513800	1799100	5540800	11428000	1975300	0	5693700	4975400
P09972	Fructose-bisphosphate aldolase C	ALDOC	sp|P09972|ALDOC_HUMAN Fructose-bisphosphate aldolase C OS=Homo sapiens OX=9606 GN=ALDOC PE=1 SV=2	1	15	1	1	48.1	6.3	6.3	39.455	364	40.432	43707000	0	14305000	0	0	22893000	0	4338300	0	0	2170700	0	0
Q63377	Sodium/potassium-transporting ATPase subunit beta-3	Atp1b3	sp|Q63377|AT1B3_RAT Sodium/potassium-transporting ATPase subunit beta-3 OS=Rattus norvegicus OX=10116 GN=Atp1b3 PE=2 SV=1	1	3	3	3	17.9	17.9	17.9	31.829	279	33.299	43367000	6639800	5881300	513410	4097800	6413400	0	4807100	5655100	4166000	0	3011500	2181700
P40227	T-complex protein 1 subunit zeta	CCT6A	sp|P40227|TCPZ_HUMAN T-complex protein 1 subunit zeta OS=Homo sapiens OX=9606 GN=CCT6A PE=1 SV=3	2	8	8	8	19.4	19.4	19.4	58.024	531	106.93	42977000	4439500	5645300	5051300	1232100	5817500	0	1100200	6780500	3766700	2986900	1553800	4602900
Q5XI60	Receptor expression-enhancing protein 6	Reep6	sp|Q5XI60|REEP6_RAT Receptor expression-enhancing protein 6 OS=Rattus norvegicus OX=10116 GN=Reep6 PE=2 SV=1	1	4	4	4	18.5	18.5	18.5	23.313	211	15.121	42859000	5543200	2870600	9287600	2035300	4683200	133490	1717600	7424300	0	188000	3122800	5853100
P62271;P62269	40S ribosomal protein S18	Rps18;RPS18	sp|P62271|RS18_RAT 40S ribosomal protein S18 OS=Rattus norvegicus OX=10116 GN=Rps18 PE=1 SV=3;sp|P62269|RS18_HUMAN 40S ribosomal protein S18 OS=Homo sapiens OX=9606 GN=RPS18 PE=1 SV=3	2	4	4	4	19.7	19.7	19.7	17.718	152	8.5813	42351000	3474600	4963200	6122700	1392800	4187300	1271100	3340100	7102000	0	993720	3414000	6089700
P62853;P62851	40S ribosomal protein S25	Rps25;RPS25	sp|P62853|RS25_RAT 40S ribosomal protein S25 OS=Rattus norvegicus OX=10116 GN=Rps25 PE=2 SV=1;sp|P62851|RS25_HUMAN 40S ribosomal protein S25 OS=Homo sapiens OX=9606 GN=RPS25 PE=1 SV=1	2	2	2	2	15.2	15.2	15.2	13.742	125	5.6267	41901000	7502100	7742200	3387200	2895100	7362800	359200	1781200	5623600	0	480620	2064500	2702200
P62914;P62913	60S ribosomal protein L11	Rpl11;RPL11	sp|P62914|RL11_RAT 60S ribosomal protein L11 OS=Rattus norvegicus OX=10116 GN=Rpl11 PE=1 SV=2;sp|P62913|RL11_HUMAN 60S ribosomal protein L11 OS=Homo sapiens OX=9606 GN=RPL11 PE=1 SV=2	2	3	3	3	16.9	16.9	16.9	20.252	178	31.806	41665000	6038500	1678300	4474400	1310400	5142800	982880	3335300	9129300	2902800	437370	1945800	4286700
Q99832	T-complex protein 1 subunit eta	CCT7	sp|Q99832|TCPH_HUMAN T-complex protein 1 subunit eta OS=Homo sapiens OX=9606 GN=CCT7 PE=1 SV=2	1	9	9	9	21.9	21.9	21.9	59.366	543	38.513	41499000	1544100	5241500	7093900	1258900	1051500	2567500	1635300	3826400	5661800	2693000	5220600	3704600
P80254	D-dopachrome decarboxylase	Ddt	sp|P80254|DOPD_RAT D-dopachrome decarboxylase OS=Rattus norvegicus OX=10116 GN=Ddt PE=1 SV=3	1	3	3	3	35.6	35.6	35.6	13.133	118	7.9184	41434000	4195700	4369900	5666800	3229100	1269000	2166800	2917000	8057700	0	3817100	1183400	4561200
P07237;P04785	Protein disulfide-isomerase	P4HB;P4hb	sp|P07237|PDIA1_HUMAN Protein disulfide-isomerase OS=Homo sapiens OX=9606 GN=P4HB PE=1 SV=3;sp|P04785|PDIA1_RAT Protein disulfide-isomerase OS=Rattus norvegicus OX=10116 GN=P4hb PE=1 SV=2	2	8	8	8	15.7	15.7	15.7	57.116	508	54.725	40555000	2297700	3646100	4581700	1388400	10786000	191390	2970800	7247700	1368100	706390	4188700	1183000
P16949;P13668	Stathmin	STMN1;Stmn1	sp|P16949|STMN1_HUMAN Stathmin OS=Homo sapiens OX=9606 GN=STMN1 PE=1 SV=3;sp|P13668|STMN1_RAT Stathmin OS=Rattus norvegicus OX=10116 GN=Stmn1 PE=1 SV=2	4	3	3	3	20.1	20.1	20.1	17.302	149	20.041	40472000	4856800	3378800	6970400	2835300	3233600	1267600	1992100	5011300	0	1006400	5983400	3935900
P19945;P05388;Q8NHW5	60S acidic ribosomal protein P0;60S acidic ribosomal protein P0-like	Rplp0;RPLP0;RPLP0P6	sp|P19945|RLA0_RAT 60S acidic ribosomal protein P0 OS=Rattus norvegicus OX=10116 GN=Rplp0 PE=1 SV=2;sp|P05388|RLA0_HUMAN 60S acidic ribosomal protein P0 OS=Homo sapiens OX=9606 GN=RPLP0 PE=1 SV=1;sp|Q8NHW5|RLA0L_HUMAN 60S acidic ribosomal protein P0-like O	3	5	5	5	19.2	19.2	19.2	34.215	317	44.446	40395000	5711100	3544000	2392100	3214900	5503400	1025300	6049700	7007700	660700	1303700	1709100	2273400
O88600;P34932	Heat shock 70 kDa protein 4	Hspa4;HSPA4	sp|O88600|HSP74_RAT Heat shock 70 kDa protein 4 OS=Rattus norvegicus OX=10116 GN=Hspa4 PE=1 SV=1;sp|P34932|HSP74_HUMAN Heat shock 70 kDa protein 4 OS=Homo sapiens OX=9606 GN=HSPA4 PE=1 SV=4	2	9	9	8	15	15	13.3	94.055	840	62.694	40285000	3368100	4324500	4591700	2902900	6796900	1356500	3149400	5514800	801630	3109800	0	4368300
Q641Y8;Q92499	ATP-dependent RNA helicase DDX1	Ddx1;DDX1	sp|Q641Y8|DDX1_RAT ATP-dependent RNA helicase DDX1 OS=Rattus norvegicus OX=10116 GN=Ddx1 PE=1 SV=1;sp|Q92499|DDX1_HUMAN ATP-dependent RNA helicase DDX1 OS=Homo sapiens OX=9606 GN=DDX1 PE=1 SV=2	2	10	10	10	16.9	16.9	16.9	82.496	740	26.218	39634000	1939300	3598600	2971200	2394300	416920	5880000	4348100	9934300	1033300	1820100	246320	5051700
P55786	Puromycin-sensitive aminopeptidase	NPEPPS	sp|P55786|PSA_HUMAN Puromycin-sensitive aminopeptidase OS=Homo sapiens OX=9606 GN=NPEPPS PE=1 SV=2	2	8	8	8	8.8	8.8	8.8	103.28	919	38.798	39365000	4660600	4807500	3307100	2760100	3805100	2436100	4436400	4773700	2049400	3491600	0	2837100
P63010;P62944	AP-2 complex subunit beta	AP2B1;Ap2b1	sp|P63010|AP2B1_HUMAN AP-2 complex subunit beta OS=Homo sapiens OX=9606 GN=AP2B1 PE=1 SV=1;sp|P62944|AP2B1_RAT AP-2 complex subunit beta OS=Rattus norvegicus OX=10116 GN=Ap2b1 PE=1 SV=1	2	8	8	3	10.1	10.1	4.2	104.55	937	34.521	39283000	2730400	2706200	8247700	4131100	4425200	2657200	949260	5114300	1073100	3144800	0	4104000
P85515;P61163;P42025	Alpha-centractin;Beta-centractin	Actr1a;ACTR1A;ACTR1B	sp|P85515|ACTZ_RAT Alpha-centractin OS=Rattus norvegicus OX=10116 GN=Actr1a PE=1 SV=1;sp|P61163|ACTZ_HUMAN Alpha-centractin OS=Homo sapiens OX=9606 GN=ACTR1A PE=1 SV=1;sp|P42025|ACTY_HUMAN Beta-centractin OS=Homo sapiens OX=9606 GN=ACTR1B PE=1 SV=1	3	2	2	2	7.2	7.2	7.2	42.613	376	65.239	39199000	6007700	5517300	2197200	662050	3628100	2446600	3603400	3340600	1512100	1516400	4110000	4657300
P59998	Actin-related protein 2/3 complex subunit 4	ARPC4	sp|P59998|ARPC4_HUMAN Actin-related protein 2/3 complex subunit 4 OS=Homo sapiens OX=9606 GN=ARPC4 PE=1 SV=3	1	3	3	3	18.5	18.5	18.5	19.667	168	10.504	39089000	5891400	3969400	2989000	1836600	4033200	4171400	2869100	6787700	0	1257700	2939900	2343300
Q99962;O35179;Q99961;O35964	Endophilin-A1;Endophilin-A2	SH3GL2;Sh3gl2;SH3GL1;Sh3gl1	sp|Q99962|SH3G2_HUMAN Endophilin-A1 OS=Homo sapiens OX=9606 GN=SH3GL2 PE=1 SV=1;sp|O35179|SH3G2_RAT Endophilin-A1 OS=Rattus norvegicus OX=10116 GN=Sh3gl2 PE=1 SV=2;sp|Q99961|SH3G1_HUMAN Endophilin-A2 OS=Homo sapiens OX=9606 GN=SH3GL1 PE=1 SV=1;sp|O35964|SH	4	3	3	3	9.9	9.9	9.9	39.962	352	26.591	38215000	12556000	5240000	0	731550	2111400	0	4124300	7526500	354470	0	2686900	2883800
P02524	Beta-crystallin B3;Beta-crystallin B3, N-terminally processed	Crybb3	sp|P02524|CRBB3_RAT Beta-crystallin B3 OS=Rattus norvegicus OX=10116 GN=Crybb3 PE=1 SV=5	2	6	6	6	36.5	36.5	36.5	24.334	211	57.872	38179000	0	15944000	1098900	382820	16569000	0	1013200	913610	110790	0	2146000	0
Q794E4;P52597	Heterogeneous nuclear ribonucleoprotein F;Heterogeneous nuclear ribonucleoprotein F, N-terminally processed	Hnrnpf;HNRNPF	sp|Q794E4|HNRPF_RAT Heterogeneous nuclear ribonucleoprotein F OS=Rattus norvegicus OX=10116 GN=Hnrnpf PE=1 SV=3;sp|P52597|HNRPF_HUMAN Heterogeneous nuclear ribonucleoprotein F OS=Homo sapiens OX=9606 GN=HNRNPF PE=1 SV=3	2	3	1	1	10.6	4.1	4.1	45.729	415	119.21	38140000	6120500	863990	4828900	2742900	7306800	0	2938800	6420300	1305800	1150000	4060400	401010
P08100	Rhodopsin	RHO	sp|P08100|OPSD_HUMAN Rhodopsin OS=Homo sapiens OX=9606 GN=RHO PE=1 SV=1	1	3	1	1	10.6	3.2	3.2	38.892	348	14.111	38074000	417890	1484600	3766000	2850300	9265800	1416000	6872300	4650100	2748400	0	2153800	2448800
P46782;P24050	40S ribosomal protein S5;40S ribosomal protein S5, N-terminally processed	RPS5;Rps5	sp|P46782|RS5_HUMAN 40S ribosomal protein S5 OS=Homo sapiens OX=9606 GN=RPS5 PE=1 SV=4;sp|P24050|RS5_RAT 40S ribosomal protein S5 OS=Rattus norvegicus OX=10116 GN=Rps5 PE=1 SV=3	2	2	2	2	13.7	13.7	13.7	22.876	204	25.109	37224000	3383100	3200900	4727200	1153300	5803600	203150	816210	5296500	3231600	2156300	3169300	4082500
P24821	Tenascin	TNC	sp|P24821|TENA_HUMAN Tenascin OS=Homo sapiens OX=9606 GN=TNC PE=1 SV=3	1	2	2	2	2.3	2.3	2.3	240.85	2201	2.56	36939000	3404300	0	0	180840	0	0	355760	0	1406700	0	31591000	0
P08461;P10515	Dihydrolipoyllysine-residue acetyltransferase component of pyruvate dehydrogenase complex, mitochondrial	Dlat;DLAT	sp|P08461|ODP2_RAT Dihydrolipoyllysine-residue acetyltransferase component of pyruvate dehydrogenase complex, mitochondrial OS=Rattus norvegicus OX=10116 GN=Dlat PE=1 SV=3;sp|P10515|ODP2_HUMAN Dihydrolipoyllysine-residue acetyltransferase component of pyru	2	4	4	4	8.9	8.9	8.9	67.165	632	24.966	36869000	3028000	4630100	5945300	2217100	3296500	2404800	550610	4584800	3512400	1681000	0	5018300
P85845;Q16658	Fascin	Fscn1;FSCN1	sp|P85845|FSCN1_RAT Fascin OS=Rattus norvegicus OX=10116 GN=Fscn1 PE=1 SV=2;sp|Q16658|FSCN1_HUMAN Fascin OS=Homo sapiens OX=9606 GN=FSCN1 PE=1 SV=3	2	7	7	7	20.3	20.3	20.3	54.49	493	19.2	36403000	3300500	5452300	5468900	1895200	3424900	1512400	3404900	4717600	1368300	1733500	1323200	2801300
Q13277;Q08849	Syntaxin-3	STX3;Stx3	sp|Q13277|STX3_HUMAN Syntaxin-3 OS=Homo sapiens OX=9606 GN=STX3 PE=1 SV=3;sp|Q08849|STX3_RAT Syntaxin-3 OS=Rattus norvegicus OX=10116 GN=Stx3 PE=1 SV=1	2	3	3	3	12.5	12.5	12.5	33.155	289	26.02	36250000	2970800	6336600	5604700	2386700	0	552820	650880	9305800	1362800	814280	359180	5905800
P63326;P46783	40S ribosomal protein S10	Rps10;RPS10	sp|P63326|RS10_RAT 40S ribosomal protein S10 OS=Rattus norvegicus OX=10116 GN=Rps10 PE=2 SV=1;sp|P46783|RS10_HUMAN 40S ribosomal protein S10 OS=Homo sapiens OX=9606 GN=RPS10 PE=1 SV=1	3	3	3	3	23	23	23	18.916	165	14.877	35808000	4654000	1919900	5228700	1860000	5073900	1698500	1318300	8359000	0	91197	2314900	3289200
P52296;Q14974	Importin subunit beta-1	Kpnb1;KPNB1	sp|P52296|IMB1_RAT Importin subunit beta-1 OS=Rattus norvegicus OX=10116 GN=Kpnb1 PE=1 SV=1;sp|Q14974|IMB1_HUMAN Importin subunit beta-1 OS=Homo sapiens OX=9606 GN=KPNB1 PE=1 SV=2	2	5	5	5	7.7	7.7	7.7	97.123	875	91.823	35569000	5106600	2028400	6659200	1503400	4862900	3254000	3108500	4279100	1004600	1665500	121280	1975500
P01830	Thy-1 membrane glycoprotein	Thy1	sp|P01830|THY1_RAT Thy-1 membrane glycoprotein OS=Rattus norvegicus OX=10116 GN=Thy1 PE=1 SV=1	1	3	3	3	22.4	22.4	22.4	18.172	161	45.442	35146000	1926600	5268000	4619000	1652000	1727500	0	2743800	9526700	0	331360	228270	7122700
P11505;P20020	Plasma membrane calcium-transporting ATPase 1	Atp2b1;ATP2B1	sp|P11505|AT2B1_RAT Plasma membrane calcium-transporting ATPase 1 OS=Rattus norvegicus OX=10116 GN=Atp2b1 PE=1 SV=3;sp|P20020|AT2B1_HUMAN Plasma membrane calcium-transporting ATPase 1 OS=Homo sapiens OX=9606 GN=ATP2B1 PE=1 SV=4	6	10	10	7	11.7	11.7	9.4	134.69	1220	54.755	34966000	1588700	2036100	4147700	2086400	6967100	4953800	2949200	3198800	1974900	3963400	0	1099900
Q6EEV6;P61959;P61956;P55854;Q5XIF4	Small ubiquitin-related modifier 4;Small ubiquitin-related modifier 2;Small ubiquitin-related modifier 3	SUMO4;Sumo2;SUMO2;SUMO3;Sumo3	sp|Q6EEV6|SUMO4_HUMAN Small ubiquitin-related modifier 4 OS=Homo sapiens OX=9606 GN=SUMO4 PE=1 SV=2;sp|P61959|SUMO2_RAT Small ubiquitin-related modifier 2 OS=Rattus norvegicus OX=10116 GN=Sumo2 PE=1 SV=1;sp|P61956|SUMO2_HUMAN Small ubiquitin-related modifi	5	1	1	1	12.6	12.6	12.6	10.685	95	34.591	34931000	0	6774300	1538400	2795500	4484200	0	3271100	4886700	0	4548100	3219400	3413000
Q92536	Y+L amino acid transporter 2	SLC7A6	sp|Q92536|YLAT2_HUMAN Y+L amino acid transporter 2 OS=Homo sapiens OX=9606 GN=SLC7A6 PE=1 SV=3	1	2	2	2	3.3	3.3	3.3	56.827	515	2.6353	34873000	0	10714000	9105400	1025600	3452700	0	0	9129000	0	0	0	1446600
O43301	Heat shock 70 kDa protein 12A	HSPA12A	sp|O43301|HS12A_HUMAN Heat shock 70 kDa protein 12A OS=Homo sapiens OX=9606 GN=HSPA12A PE=1 SV=2	2	6	6	6	11.3	11.3	11.3	74.977	675	26.959	34511000	3373100	4958700	3182600	1800100	2583300	2938500	2482000	3676100	3443900	2267900	0	3805200
P63088;P36873;P62142;P62140;P62138;P62136	Serine/threonine-protein phosphatase PP1-gamma catalytic subunit;Serine/threonine-protein phosphatase PP1-beta catalytic subunit;Serine/threonine-protein phosphatase PP1-alpha catalytic subunit	Ppp1cc;PPP1CC;Ppp1cb;PPP1CB;Ppp1ca;PPP1CA	sp|P63088|PP1G_RAT Serine/threonine-protein phosphatase PP1-gamma catalytic subunit OS=Rattus norvegicus OX=10116 GN=Ppp1cc PE=1 SV=1;sp|P36873|PP1G_HUMAN Serine/threonine-protein phosphatase PP1-gamma catalytic subunit OS=Homo sapiens OX=9606 GN=PPP1CC PE	6	4	4	4	14.2	14.2	14.2	36.983	323	113.48	34248000	4915100	4488700	1227700	2355400	4538500	1533200	4386000	4854200	0	993660	2231800	2723300
P49407;P29066;P36575;P32121	Beta-arrestin-1;Arrestin-C;Beta-arrestin-2	ARRB1;Arrb1;ARR3;ARRB2	sp|P49407|ARRB1_HUMAN Beta-arrestin-1 OS=Homo sapiens OX=9606 GN=ARRB1 PE=1 SV=2;sp|P29066|ARRB1_RAT Beta-arrestin-1 OS=Rattus norvegicus OX=10116 GN=Arrb1 PE=1 SV=1;sp|P36575|ARRC_HUMAN Arrestin-C OS=Homo sapiens OX=9606 GN=ARR3 PE=1 SV=2;sp|P32121|ARRB2_	4	3	2	2	4.3	1.9	1.9	47.065	418	2.8719	34014000	12927000	1445100	746840	965840	2519100	127180	2622800	7930400	0	3680400	0	1048800
P0C5E9	Beta-crystallin S	Crygs	sp|P0C5E9|CRYGS_RAT Gamma-crystallin S OS=Rattus norvegicus OX=10116 GN=Crygs PE=3 SV=1	1	3	3	3	24.7	24.7	24.7	20.941	178	36.953	33817000	757640	9803600	3023500	390730	14995000	0	0	1049900	824690	0	2819000	152390
P33124	Long-chain-fatty-acid--CoA ligase 6	Acsl6	sp|P33124|ACSL6_RAT Long-chain-fatty-acid--CoA ligase 6 OS=Rattus norvegicus OX=10116 GN=Acsl6 PE=1 SV=1	2	11	11	7	19.2	19.2	12.2	78.179	697	41.112	33719000	4475500	4643900	5758700	718810	2560100	3092100	1354800	4621300	2052500	633670	0	3807300
P62966;P29762	Cellular retinoic acid-binding protein 1	Crabp1;CRABP1	sp|P62966|RABP1_RAT Cellular retinoic acid-binding protein 1 OS=Rattus norvegicus OX=10116 GN=Crabp1 PE=1 SV=3;sp|P29762|RABP1_HUMAN Cellular retinoic acid-binding protein 1 OS=Homo sapiens OX=9606 GN=CRABP1 PE=1 SV=2	2	2	2	2	17.5	17.5	17.5	15.591	137	8.9526	33538000	3756300	4695200	2895300	2037200	6188100	0	2308100	7579900	0	1898500	1609700	569350
Q13185	Chromobox protein homolog 3	CBX3	sp|Q13185|CBX3_HUMAN Chromobox protein homolog 3 OS=Homo sapiens OX=9606 GN=CBX3 PE=1 SV=4	1	3	3	3	30.1	30.1	30.1	20.811	183	98.85	33233000	5342300	4596300	2645000	183280	2475000	229460	1215700	8106500	0	1606500	787540	6045800
Q62636;P62836;P62834;P61224;A6NIZ1	Ras-related protein Rap-1b;Ras-related protein Rap-1A;Ras-related protein Rap-1b-like protein	Rap1b;Rap1a;RAP1A;RAP1B	sp|Q62636|RAP1B_RAT Ras-related protein Rap-1b OS=Rattus norvegicus OX=10116 GN=Rap1b PE=1 SV=2;sp|P62836|RAP1A_RAT Ras-related protein Rap-1A OS=Rattus norvegicus OX=10116 GN=Rap1a PE=1 SV=1;sp|P62834|RAP1A_HUMAN Ras-related protein Rap-1A OS=Homo sapiens	5	3	3	3	20.7	20.7	20.7	20.798	184	60.402	32958000	3901000	252820	2528800	1672800	5036200	0	1512500	6480900	3220400	1677000	2577800	4097500
P13084;P06748	Nucleophosmin	Npm1;NPM1	sp|P13084|NPM_RAT Nucleophosmin OS=Rattus norvegicus OX=10116 GN=Npm1 PE=1 SV=1;sp|P06748|NPM_HUMAN Nucleophosmin OS=Homo sapiens OX=9606 GN=NPM1 PE=1 SV=2	2	3	3	3	12.7	12.7	12.7	32.56	292	10.496	32768000	6438200	4018500	2069400	0	4681700	1384200	6100700	3428600	0	1450800	1349400	1846900
P50554;P80404	4-aminobutyrate aminotransferase, mitochondrial;4-aminobutyrate aminotransferase, brain isoform;4-aminobutyrate aminotransferase, liver isoform;4-aminobutyrate aminotransferase, mitochondrial	Abat;ABAT	sp|P50554|GABT_RAT 4-aminobutyrate aminotransferase, mitochondrial OS=Rattus norvegicus OX=10116 GN=Abat PE=1 SV=3;sp|P80404|GABT_HUMAN 4-aminobutyrate aminotransferase, mitochondrial OS=Homo sapiens OX=9606 GN=ABAT PE=1 SV=3	2	6	6	6	13.6	13.6	13.6	56.455	500	19.232	32243000	2138700	2903700	2322700	2355600	2264600	2815700	2165600	6250800	4336400	1503000	2346900	838650
P00406	Cytochrome c oxidase subunit 2	Mtco2	sp|P00406|COX2_RAT Cytochrome c oxidase subunit 2 OS=Rattus norvegicus OX=10116 GN=Mtco2 PE=1 SV=3	1	4	4	4	16.3	16.3	16.3	25.928	227	10.901	32233000	3660400	667260	885380	1506700	8464700	0	3399600	6042200	2770400	123210	3072500	1640800
P24368	Peptidyl-prolyl cis-trans isomerase B	Ppib	sp|P24368|PPIB_RAT Peptidyl-prolyl cis-trans isomerase B OS=Rattus norvegicus OX=10116 GN=Ppib PE=1 SV=3	2	3	3	3	16.2	16.2	16.2	23.802	216	18.229	32064000	4867400	2983200	3112600	1321100	4187200	0	1360900	5474000	1056700	1102300	2761200	3837800
P61589;P61586;P08134	Transforming protein RhoA;Rho-related GTP-binding protein RhoC	Rhoa;RHOA;RHOC	sp|P61589|RHOA_RAT Transforming protein RhoA OS=Rattus norvegicus OX=10116 GN=Rhoa PE=1 SV=1;sp|P61586|RHOA_HUMAN Transforming protein RhoA OS=Homo sapiens OX=9606 GN=RHOA PE=1 SV=1;sp|P08134|RHOC_HUMAN Rho-related GTP-binding protein RhoC OS=Homo sapiens	5	3	3	3	22.8	22.8	22.8	21.782	193	12.168	31948000	1955600	1870600	5676500	423590	5306600	756210	827930	7185900	0	0	3479000	4465700
P35213;P31946	14-3-3 protein beta/alpha;14-3-3 protein beta/alpha, N-terminally processed	Ywhab;YWHAB	sp|P35213|1433B_RAT 14-3-3 protein beta/alpha OS=Rattus norvegicus OX=10116 GN=Ywhab PE=1 SV=3;sp|P31946|1433B_HUMAN 14-3-3 protein beta/alpha OS=Homo sapiens OX=9606 GN=YWHAB PE=1 SV=3	2	8	5	5	37	30.9	30.9	28.054	246	77.352	31751000	2015100	2749800	1554200	1949600	1825700	245080	1233800	10596000	2545200	0	6309600	726830
P30050;P23358	60S ribosomal protein L12	RPL12;Rpl12	sp|P30050|RL12_HUMAN 60S ribosomal protein L12 OS=Homo sapiens OX=9606 GN=RPL12 PE=1 SV=1;sp|P23358|RL12_RAT 60S ribosomal protein L12 OS=Rattus norvegicus OX=10116 GN=Rpl12 PE=2 SV=1	2	1	1	1	5.5	5.5	5.5	17.818	165	2.7412	31387000	4849600	2764200	2138400	1309100	7803100	1539300	2297600	3889900	0	0	1673700	3122100
P30009	Myristoylated alanine-rich C-kinase substrate	Marcks	sp|P30009|MARCS_RAT Myristoylated alanine-rich C-kinase substrate OS=Rattus norvegicus OX=10116 GN=Marcks PE=1 SV=2	2	6	6	6	30.7	30.7	30.7	29.794	309	79.102	31110000	2076200	9375000	4876100	572780	895130	1108300	1234200	6051700	1078900	516740	2527300	797280
Q08211	ATP-dependent RNA helicase A	DHX9	sp|Q08211|DHX9_HUMAN ATP-dependent RNA helicase A OS=Homo sapiens OX=9606 GN=DHX9 PE=1 SV=4	1	10	10	10	8.8	8.8	8.8	140.96	1270	32.143	30939000	3026200	5895500	2461000	1140700	4158100	2546700	2079700	4458600	773690	1958700	66650	2374000
Q62885;Q13432;A6NIH7	Protein unc-119 homolog A;Protein unc-119 homolog B	Unc119;UNC119;UNC119B	sp|Q62885|U119A_RAT Protein unc-119 homolog A OS=Rattus norvegicus OX=10116 GN=Unc119 PE=1 SV=1;sp|Q13432|U119A_HUMAN Protein unc-119 homolog A OS=Homo sapiens OX=9606 GN=UNC119 PE=1 SV=1;sp|A6NIH7|U119B_HUMAN Protein unc-119 homolog B OS=Homo sapiens OX=9	3	2	2	2	10	10	10	27.048	240	12.494	30671000	1977300	3808800	3714500	950420	3084400	0	2743400	6059400	0	522150	3659400	4151600
Q9ET62	Interphotoreceptor matrix proteoglycan 1	Impg1	sp|Q9ET62|IMPG1_RAT Interphotoreceptor matrix proteoglycan 1 OS=Rattus norvegicus OX=10116 GN=Impg1 PE=2 SV=1	1	4	4	4	6.8	6.8	6.8	89.837	798	26.127	30647000	407900	4207600	2799000	2795500	4709900	5146200	2935000	5087300	1292800	401790	0	863800
Q7Z7K6	Centromere protein V	CENPV	sp|Q7Z7K6|CENPV_HUMAN Centromere protein V OS=Homo sapiens OX=9606 GN=CENPV PE=1 SV=1	1	1	1	1	4.7	4.7	4.7	29.946	275	6.247	30529000	2210300	864430	3436200	448610	2260400	845390	1003900	2438100	2318200	168190	13186000	1349100
P39019;P17074	40S ribosomal protein S19	RPS19;Rps19	sp|P39019|RS19_HUMAN 40S ribosomal protein S19 OS=Homo sapiens OX=9606 GN=RPS19 PE=1 SV=2;sp|P17074|RS19_RAT 40S ribosomal protein S19 OS=Rattus norvegicus OX=10116 GN=Rps19 PE=2 SV=3	2	3	3	3	22.1	22.1	22.1	16.06	145	8.9651	30294000	3399800	4933000	4055100	1153200	2155700	0	4103300	5842500	0	978480	644090	3029000
P67775;P63331;P62716;P62714	Serine/threonine-protein phosphatase 2A catalytic subunit alpha isoform;Serine/threonine-protein phosphatase 2A catalytic subunit beta isoform	PPP2CA;Ppp2ca;Ppp2cb;PPP2CB	sp|P67775|PP2AA_HUMAN Serine/threonine-protein phosphatase 2A catalytic subunit alpha isoform OS=Homo sapiens OX=9606 GN=PPP2CA PE=1 SV=1;sp|P63331|PP2AA_RAT Serine/threonine-protein phosphatase 2A catalytic subunit alpha isoform OS=Rattus norvegicus OX=10	4	4	4	4	20.4	20.4	20.4	35.594	309	45.656	30067000	3804700	3671100	2868800	1991400	1378000	0	2580400	7871400	518410	197110	1535900	3650000
P24268	Cathepsin D;Cathepsin D 12 kDa light chain;Cathepsin D 9 kDa light chain;Cathepsin D 34 kDa heavy chain;Cathepsin D 30 kDa heavy chain	Ctsd	sp|P24268|CATD_RAT Cathepsin D OS=Rattus norvegicus OX=10116 GN=Ctsd PE=1 SV=1	1	2	2	2	4.7	4.7	4.7	44.68	407	8.772	29718000	6116900	2614800	1912000	2148700	5324900	1765800	3381400	1060900	2026100	0	2142900	1223700
P43243	Matrin-3	MATR3	sp|P43243|MATR3_HUMAN Matrin-3 OS=Homo sapiens OX=9606 GN=MATR3 PE=1 SV=2	1	15	1	1	23.3	2.1	2.1	94.622	847	13.363	29378000	0	1948700	7221500	2855700	3628400	2600100	1298400	2888800	2948500	641850	0	3346000
P60881;P60880	Synaptosomal-associated protein 25	Snap25;SNAP25	sp|P60881|SNP25_RAT Synaptosomal-associated protein 25 OS=Rattus norvegicus OX=10116 GN=Snap25 PE=1 SV=1;sp|P60880|SNP25_HUMAN Synaptosomal-associated protein 25 OS=Homo sapiens OX=9606 GN=SNAP25 PE=1 SV=1	2	3	3	3	20.4	20.4	20.4	23.315	206	35.963	29216000	4900700	1328100	3813600	1166000	2949800	0	2589400	8866700	0	1214900	230700	2156200
Q64428	Trifunctional enzyme subunit alpha, mitochondrial;Long-chain enoyl-CoA hydratase;Long chain 3-hydroxyacyl-CoA dehydrogenase	Hadha	sp|Q64428|ECHA_RAT Trifunctional enzyme subunit alpha, mitochondrial OS=Rattus norvegicus OX=10116 GN=Hadha PE=1 SV=2	2	11	11	11	18	18	18	82.664	763	42.832	28959000	2835400	3017400	1399800	138040	3456100	5338100	2449000	3434600	2647100	749700	205150	3289100
Q6DGG0;Q08752	Peptidyl-prolyl cis-trans isomerase D	Ppid;PPID	sp|Q6DGG0|PPID_RAT Peptidyl-prolyl cis-trans isomerase D OS=Rattus norvegicus OX=10116 GN=Ppid PE=1 SV=3;sp|Q08752|PPID_HUMAN Peptidyl-prolyl cis-trans isomerase D OS=Homo sapiens OX=9606 GN=PPID PE=1 SV=3	2	4	4	4	13.2	13.2	13.2	40.765	370	10.739	28936000	2423200	2616600	2807400	1159800	1108600	1409600	3736400	6670300	0	378660	3983900	2641200
P02696	Retinol-binding protein 1	Rbp1	sp|P02696|RET1_RAT Retinol-binding protein 1 OS=Rattus norvegicus OX=10116 GN=Rbp1 PE=1 SV=2	2	3	3	3	22.2	22.2	22.2	15.834	135	6.1066	28813000	0	4395200	1621300	1275200	4328200	895150	1450300	6617300	0	3152000	2909100	2169200
O08557	N(G),N(G)-dimethylarginine dimethylaminohydrolase 1	Ddah1	sp|O08557|DDAH1_RAT N(G),N(G)-dimethylarginine dimethylaminohydrolase 1 OS=Rattus norvegicus OX=10116 GN=Ddah1 PE=1 SV=3	1	1	1	1	3.9	3.9	3.9	31.426	285	4.1231	28457000	3269400	2757100	4600500	1576800	1846200	2274500	2447100	3723700	2463300	1976100	1522600	0
P57721	Poly(rC)-binding protein 3	PCBP3	sp|P57721|PCBP3_HUMAN Poly(rC)-binding protein 3 OS=Homo sapiens OX=9606 GN=PCBP3 PE=2 SV=2	1	3	1	1	10.2	3.5	3.5	39.465	371	3.2049	28237000	3435100	5295300	1029500	974610	2094600	1341200	2953700	6832800	739130	0	425870	3115500
Q6AYP5;Q9BY67	Cell adhesion molecule 1	Cadm1;CADM1	sp|Q6AYP5|CADM1_RAT Cell adhesion molecule 1 OS=Rattus norvegicus OX=10116 GN=Cadm1 PE=1 SV=1;sp|Q9BY67|CADM1_HUMAN Cell adhesion molecule 1 OS=Homo sapiens OX=9606 GN=CADM1 PE=1 SV=2	2	2	2	2	4.6	4.6	4.6	51.853	476	25.412	28152000	1247100	3823800	3275000	668110	1445600	3983800	981970	6798200	2022800	919380	0	2986800
P70580;O00264	Membrane-associated progesterone receptor component 1	Pgrmc1;PGRMC1	sp|P70580|PGRC1_RAT Membrane-associated progesterone receptor component 1 OS=Rattus norvegicus OX=10116 GN=Pgrmc1 PE=1 SV=3;sp|O00264|PGRC1_HUMAN Membrane-associated progesterone receptor component 1 OS=Homo sapiens OX=9606 GN=PGRMC1 PE=1 SV=3	4	3	3	3	22.1	22.1	22.1	21.598	195	30.623	28071000	1800100	3165500	2526700	1268200	3616000	0	1933800	9104600	0	575910	700080	3380000
P24155	Thimet oligopeptidase	Thop1	sp|P24155|THOP1_RAT Thimet oligopeptidase OS=Rattus norvegicus OX=10116 GN=Thop1 PE=1 SV=4	2	8	8	8	13.8	13.8	13.8	78.385	687	29.354	28005000	3952900	4018200	3308800	1015600	2739400	2301500	2300300	3799400	1520900	1211300	0	1836800
O95757	Heat shock 70 kDa protein 4L	HSPA4L	sp|O95757|HS74L_HUMAN Heat shock 70 kDa protein 4L OS=Homo sapiens OX=9606 GN=HSPA4L PE=1 SV=3	1	8	7	6	12.9	11.2	9.5	94.511	839	23.889	27206000	1868600	4047000	1532000	1231700	3163100	3287100	3085900	3581100	1654400	1614900	0	2140200
O43390	Heterogeneous nuclear ribonucleoprotein R	HNRNPR	sp|O43390|HNRPR_HUMAN Heterogeneous nuclear ribonucleoprotein R OS=Homo sapiens OX=9606 GN=HNRNPR PE=1 SV=1	1	6	6	4	10.6	10.6	8.1	70.942	633	16.303	27178000	3755900	4427300	3646100	1049400	1626700	1912900	1460300	3135300	1387600	1198700	232290	3345900
P62314	Small nuclear ribonucleoprotein Sm D1	SNRPD1	sp|P62314|SMD1_HUMAN Small nuclear ribonucleoprotein Sm D1 OS=Homo sapiens OX=9606 GN=SNRPD1 PE=1 SV=1	1	1	1	1	16.8	16.8	16.8	13.281	119	15.811	26887000	2003800	2446300	3153300	2022100	5647300	1673600	295590	2911100	0	1350700	2224500	3158400
P68511;Q04917	14-3-3 protein eta	Ywhah;YWHAH	sp|P68511|1433F_RAT 14-3-3 protein eta OS=Rattus norvegicus OX=10116 GN=Ywhah PE=1 SV=2;sp|Q04917|1433F_HUMAN 14-3-3 protein eta OS=Homo sapiens OX=9606 GN=YWHAH PE=1 SV=4	2	5	2	2	19.9	9.8	9.8	28.211	246	5.5112	26713000	4534900	1555800	3234300	1340700	2348200	139310	2747000	2743400	2422000	1793100	1117900	2736500
Q5XI78;Q02218	2-oxoglutarate dehydrogenase, mitochondrial	Ogdh;OGDH	sp|Q5XI78|ODO1_RAT 2-oxoglutarate dehydrogenase, mitochondrial OS=Rattus norvegicus OX=10116 GN=Ogdh PE=1 SV=1;sp|Q02218|ODO1_HUMAN 2-oxoglutarate dehydrogenase, mitochondrial OS=Homo sapiens OX=9606 GN=OGDH PE=1 SV=3	3	8	8	8	9.2	9.2	9.2	116.29	1023	22.415	26698000	0	2278200	3560600	1895900	3588200	3034500	1800300	5416400	656180	787090	229180	3451400
P63170;P63167	Dynein light chain 1, cytoplasmic	Dynll1;DYNLL1	sp|P63170|DYL1_RAT Dynein light chain 1, cytoplasmic OS=Rattus norvegicus OX=10116 GN=Dynll1 PE=1 SV=1;sp|P63167|DYL1_HUMAN Dynein light chain 1, cytoplasmic OS=Homo sapiens OX=9606 GN=DYNLL1 PE=1 SV=1	2	2	1	1	22.5	10.1	10.1	10.366	89	-2	26513000	3403700	3025800	4803600	3764000	2884800	836510	1545000	0	0	2897700	843980	2508200
Q9JMJ4;Q9UMS4	Pre-mRNA-processing factor 19	Prpf19;PRPF19	sp|Q9JMJ4|PRP19_RAT Pre-mRNA-processing factor 19 OS=Rattus norvegicus OX=10116 GN=Prpf19 PE=1 SV=2;sp|Q9UMS4|PRP19_HUMAN Pre-mRNA-processing factor 19 OS=Homo sapiens OX=9606 GN=PRPF19 PE=1 SV=1	2	6	6	6	16.5	16.5	16.5	55.238	504	28.736	26513000	3013900	4670100	4241700	1203900	3828200	412620	1993800	2912800	832940	493210	2150600	759610
P19234;P19404	NADH dehydrogenase [ubiquinone] flavoprotein 2, mitochondrial	Ndufv2;NDUFV2	sp|P19234|NDUV2_RAT NADH dehydrogenase [ubiquinone] flavoprotein 2, mitochondrial OS=Rattus norvegicus OX=10116 GN=Ndufv2 PE=1 SV=2;sp|P19404|NDUV2_HUMAN NADH dehydrogenase [ubiquinone] flavoprotein 2, mitochondrial OS=Homo sapiens OX=9606 GN=NDUFV2 PE=1 S	2	2	2	2	9.3	9.3	9.3	27.378	248	4.5257	25975000	2628800	1263000	4213200	659340	2361000	1119700	2343600	5913900	837300	876490	1002200	2756900
P50878;P36578	60S ribosomal protein L4	Rpl4;RPL4	sp|P50878|RL4_RAT 60S ribosomal protein L4 OS=Rattus norvegicus OX=10116 GN=Rpl4 PE=1 SV=3;sp|P36578|RL4_HUMAN 60S ribosomal protein L4 OS=Homo sapiens OX=9606 GN=RPL4 PE=1 SV=5	2	4	4	4	10.5	10.5	10.5	47.256	421	13.775	25912000	284370	0	4389700	0	0	3715200	270030	10524000	0	0	2505500	4223400
Q5U318;Q15121	Astrocytic phosphoprotein PEA-15	Pea15;PEA15	sp|Q5U318|PEA15_RAT Astrocytic phosphoprotein PEA-15 OS=Rattus norvegicus OX=10116 GN=Pea15 PE=1 SV=1;sp|Q15121|PEA15_HUMAN Astrocytic phosphoprotein PEA-15 OS=Homo sapiens OX=9606 GN=PEA15 PE=1 SV=2	2	3	3	3	36.2	36.2	36.2	15.04	130	70.157	25776000	2245200	1482400	2829100	1555500	8877900	877750	721260	2496500	0	1142100	1626700	1921300
Q68A21	Transcriptional activator protein Pur-beta	Purb	sp|Q68A21|PURB_RAT Transcriptional activator protein Pur-beta OS=Rattus norvegicus OX=10116 GN=Purb PE=1 SV=3	2	5	5	5	29.8	29.8	29.8	33.418	315	29.533	25240000	4740000	2304000	549070	3022700	2311100	1032200	1976600	5741500	0	211300	885590	2465900
P35637;Q92804	RNA-binding protein FUS;TATA-binding protein-associated factor 2N	FUS;TAF15	sp|P35637|FUS_HUMAN RNA-binding protein FUS OS=Homo sapiens OX=9606 GN=FUS PE=1 SV=1;sp|Q92804|RBP56_HUMAN TATA-binding protein-associated factor 2N OS=Homo sapiens OX=9606 GN=TAF15 PE=1 SV=1	2	2	2	2	3.2	3.2	3.2	53.425	526	16.598	25063000	1779600	1752900	3442600	728020	5395600	2742000	3406700	0	1577900	445870	64599	3727700
P60711;P60709	Actin, cytoplasmic 1;Actin, cytoplasmic 1, N-terminally processed	Actb;ACTB	sp|P60711|ACTB_RAT Actin, cytoplasmic 1 OS=Rattus norvegicus OX=10116 GN=Actb PE=1 SV=1;sp|P60709|ACTB_HUMAN Actin, cytoplasmic 1 OS=Homo sapiens OX=9606 GN=ACTB PE=1 SV=1	2	19	1	1	59.2	4.5	4.5	41.736	375	29.591	25042000	3409700	609450	2200300	2735100	4495400	1364100	3395800	0	1825300	1476000	3530900	0
P68255;P27348	14-3-3 protein theta	Ywhaq;YWHAQ	sp|P68255|1433T_RAT 14-3-3 protein theta OS=Rattus norvegicus OX=10116 GN=Ywhaq PE=1 SV=1;sp|P27348|1433T_HUMAN 14-3-3 protein theta OS=Homo sapiens OX=9606 GN=YWHAQ PE=1 SV=1	2	8	5	5	25.7	18.8	18.8	27.778	245	161.06	25035000	5451400	2006100	0	937350	3956300	128640	3210900	7488500	293970	329310	0	1232600
Q6DGG1;Q96IU4	Alpha/beta hydrolase domain-containing protein 14B	Abhd14b;ABHD14B	sp|Q6DGG1|ABHEB_RAT Protein ABHD14B OS=Rattus norvegicus OX=10116 GN=Abhd14b PE=2 SV=1;sp|Q96IU4|ABHEB_HUMAN Protein ABHD14B OS=Homo sapiens OX=9606 GN=ABHD14B PE=1 SV=1	2	2	2	2	10	10	10	22.618	210	8.5791	25024000	4883600	1663900	3155800	963180	3724700	0	1124400	3312200	0	1070800	1425700	3699800
P60868;P60866	40S ribosomal protein S20	Rps20;RPS20	sp|P60868|RS20_RAT 40S ribosomal protein S20 OS=Rattus norvegicus OX=10116 GN=Rps20 PE=3 SV=1;sp|P60866|RS20_HUMAN 40S ribosomal protein S20 OS=Homo sapiens OX=9606 GN=RPS20 PE=1 SV=1	2	2	2	2	19.3	19.3	19.3	13.373	119	5.6125	24977000	4081300	5920000	0	1388500	2480300	0	1330100	5611600	0	2679800	0	1484900
Q9WVC0;Q16181;Q6ZU15;Q5PQK1	Septin-7;Septin-14;Septin-10	Sept7;SEPT7;SEPT14;Sept10	sp|Q9WVC0|SEPT7_RAT Septin-7 OS=Rattus norvegicus OX=10116 GN=Sept7 PE=1 SV=1;sp|Q16181|SEPT7_HUMAN Septin-7 OS=Homo sapiens OX=9606 GN=SEPT7 PE=1 SV=2;sp|Q6ZU15|SEP14_HUMAN Septin-14 OS=Homo sapiens OX=9606 GN=SEPT14 PE=1 SV=2;sp|Q5PQK1|SEP10_RAT Septin-1	4	2	2	2	7.3	7.3	7.3	50.507	436	6.9057	24968000	2471000	5397600	147280	1121900	2310900	0	2059500	4259500	4646700	476310	1378000	699700
Q7M0E3;P60981	Destrin	Dstn;DSTN	sp|Q7M0E3|DEST_RAT Destrin OS=Rattus norvegicus OX=10116 GN=Dstn PE=1 SV=3;sp|P60981|DEST_HUMAN Destrin OS=Homo sapiens OX=9606 GN=DSTN PE=1 SV=3	2	2	2	2	13.9	13.9	13.9	18.533	165	10.955	24208000	3300100	1797800	3308100	609410	3110300	1688800	1383800	3464700	0	251650	3155200	2138200
Q96QK1	Vacuolar protein sorting-associated protein 35	VPS35	sp|Q96QK1|VPS35_HUMAN Vacuolar protein sorting-associated protein 35 OS=Homo sapiens OX=9606 GN=VPS35 PE=1 SV=2	1	8	8	8	12.1	12.1	12.1	91.706	796	50.541	24184000	1726100	3903600	3221000	998270	1783900	2137600	2025700	3147700	1656200	1266400	0	2318100
Q9H936;Q9H1K4	Mitochondrial glutamate carrier 1;Mitochondrial glutamate carrier 2	SLC25A22;SLC25A18	sp|Q9H936|GHC1_HUMAN Mitochondrial glutamate carrier 1 OS=Homo sapiens OX=9606 GN=SLC25A22 PE=1 SV=1;sp|Q9H1K4|GHC2_HUMAN Mitochondrial glutamate carrier 2 OS=Homo sapiens OX=9606 GN=SLC25A18 PE=1 SV=1	3	3	3	3	7.7	7.7	7.7	34.47	323	6.5723	24178000	1940700	4261200	3569600	834820	0	1458000	944940	5006400	0	1943200	1824000	2394900
Q920L2	Succinate dehydrogenase [ubiquinone] flavoprotein subunit, mitochondrial	Sdha	sp|Q920L2|SDHA_RAT Succinate dehydrogenase [ubiquinone] flavoprotein subunit, mitochondrial OS=Rattus norvegicus OX=10116 GN=Sdha PE=1 SV=1	2	7	7	7	17.5	17.5	17.5	71.614	656	65.362	23907000	2756500	5025200	1030400	1236100	5244600	2746300	1243900	1908900	1727300	174010	0	813350
P26284;P08559	Pyruvate dehydrogenase E1 component subunit alpha, somatic form, mitochondrial	Pdha1;PDHA1	sp|P26284|ODPA_RAT Pyruvate dehydrogenase E1 component subunit alpha, somatic form, mitochondrial OS=Rattus norvegicus OX=10116 GN=Pdha1 PE=1 SV=2;sp|P08559|ODPA_HUMAN Pyruvate dehydrogenase E1 component subunit alpha, somatic form, mitochondrial OS=Homo s	2	2	2	2	6.2	6.2	6.2	43.226	390	6.4469	23886000	2115200	3750900	2045100	0	5303700	527050	3042500	0	0	0	7101600	0
O60641;Q05140	Clathrin coat assembly protein AP180	SNAP91;Snap91	sp|O60641|AP180_HUMAN Clathrin coat assembly protein AP180 OS=Homo sapiens OX=9606 GN=SNAP91 PE=1 SV=2;sp|Q05140|AP180_RAT Clathrin coat assembly protein AP180 OS=Rattus norvegicus OX=10116 GN=Snap91 PE=1 SV=1	4	5	5	5	6	6	6	92.501	907	41.061	23789000	2023300	2158900	1265900	1729200	3742300	2630900	902400	2075600	2411400	1367400	0	3481500
P62703;P62701	40S ribosomal protein S4, X isoform	Rps4x;RPS4X	sp|P62703|RS4X_RAT 40S ribosomal protein S4, X isoform OS=Rattus norvegicus OX=10116 GN=Rps4x PE=2 SV=2;sp|P62701|RS4X_HUMAN 40S ribosomal protein S4, X isoform OS=Homo sapiens OX=9606 GN=RPS4X PE=1 SV=2	2	3	3	3	8	8	8	29.597	263	6.7345	23640000	1225100	2489700	2865300	923850	1383400	709070	2492300	6320400	853230	371690	2619700	1385700
P16638;P53396	ATP-citrate synthase	Acly;ACLY	sp|P16638|ACLY_RAT ATP-citrate synthase OS=Rattus norvegicus OX=10116 GN=Acly PE=1 SV=1;sp|P53396|ACLY_HUMAN ATP-citrate synthase OS=Homo sapiens OX=9606 GN=ACLY PE=1 SV=3	2	9	9	9	10.6	10.6	10.6	120.63	1100	34.851	23492000	64521	3965900	1960700	2686300	3520900	2667300	1226700	2328800	440330	1579300	0	3051200
P62890;P62888	60S ribosomal protein L30	Rpl30;RPL30	sp|P62890|RL30_RAT 60S ribosomal protein L30 OS=Rattus norvegicus OX=10116 GN=Rpl30 PE=3 SV=2;sp|P62888|RL30_HUMAN 60S ribosomal protein L30 OS=Homo sapiens OX=9606 GN=RPL30 PE=1 SV=2	2	2	2	2	24.3	24.3	24.3	12.784	115	12.558	23411000	2396200	3044500	3780400	1342500	1016100	1216500	335790	5023700	0	507970	3555800	1191300
Q9Y5K8	V-type proton ATPase subunit D	ATP6V1D	sp|Q9Y5K8|VATD_HUMAN V-type proton ATPase subunit D OS=Homo sapiens OX=9606 GN=ATP6V1D PE=1 SV=1	1	5	5	5	21.1	21.1	21.1	28.262	247	37.169	23238000	2212000	2354900	701950	512950	3545700	0	2070400	5893300	627010	1521500	955030	2843000
Q8IYT4	Katanin p60 ATPase-containing subunit A-like 2	KATNAL2	sp|Q8IYT4|KATL2_HUMAN Katanin p60 ATPase-containing subunit A-like 2 OS=Homo sapiens OX=9606 GN=KATNAL2 PE=1 SV=3	1	1	1	1	2.2	2.2	2.2	61.252	538	2.8527	23129000	1766900	3507700	2775700	1161400	2258600	2226300	1634900	3408900	0	1849200	270990	2268500
P38652	Phosphoglucomutase-1	Pgm1	sp|P38652|PGM1_RAT Phosphoglucomutase-1 OS=Rattus norvegicus OX=10116 GN=Pgm1 PE=1 SV=2	1	7	7	2	16.9	16.9	3.7	61.402	562	27.164	23102000	1294900	3945500	5785600	852430	811760	173240	1175800	3517400	0	353740	4225500	966510
Q9P2R7	Succinyl-CoA ligase [ADP-forming] subunit beta, mitochondrial	SUCLA2	sp|Q9P2R7|SUCB1_HUMAN Succinate--CoA ligase [ADP-forming] subunit beta, mitochondrial OS=Homo sapiens OX=9606 GN=SUCLA2 PE=1 SV=3	1	3	3	3	9.7	9.7	9.7	50.317	463	9.7177	23098000	3327300	0	1479100	1050700	1257200	1243900	2599500	5808900	0	1122300	3026400	2183200
Q9NUP9;Q792I0;Q9Z250;O14910	Protein lin-7 homolog C;Protein lin-7 homolog A	LIN7C;Lin7c;Lin7a;LIN7A	sp|Q9NUP9|LIN7C_HUMAN Protein lin-7 homolog C OS=Homo sapiens OX=9606 GN=LIN7C PE=1 SV=1;sp|Q792I0|LIN7C_RAT Protein lin-7 homolog C OS=Rattus norvegicus OX=10116 GN=Lin7c PE=1 SV=1;sp|Q9Z250|LIN7A_RAT Protein lin-7 homolog A OS=Rattus norvegicus OX=10116	6	4	4	4	22.3	22.3	22.3	21.834	197	8.8018	22962000	2347400	5669200	507250	956960	1147500	0	3626900	2873900	0	2162400	0	3670900
B0BNM1	NAD(P)H-hydrate epimerase	Apoa1bp	sp|B0BNM1|NNRE_RAT NAD(P)H-hydrate epimerase OS=Rattus norvegicus OX=10116 GN=Naxe PE=2 SV=1	1	2	2	2	10.6	10.6	10.6	30.89	282	10.951	22851000	2373500	1998800	2742400	934110	3287800	0	2079100	4706400	660740	522870	561850	2983800
O95670;O75348	V-type proton ATPase subunit G 2;V-type proton ATPase subunit G 1	ATP6V1G2;ATP6V1G1	sp|O95670|VATG2_HUMAN V-type proton ATPase subunit G 2 OS=Homo sapiens OX=9606 GN=ATP6V1G2 PE=1 SV=1;sp|O75348|VATG1_HUMAN V-type proton ATPase subunit G 1 OS=Homo sapiens OX=9606 GN=ATP6V1G1 PE=1 SV=3	2	2	2	2	13.6	13.6	13.6	13.604	118	32.443	22771000	3894900	476820	7167500	0	2646300	0	0	3915500	0	1640400	3030100	0
P04182;P04181	Ornithine aminotransferase, mitochondrial;Ornithine aminotransferase, mitochondrial;Ornithine aminotransferase, hepatic form;Ornithine aminotransferase, renal form	Oat;OAT	sp|P04182|OAT_RAT Ornithine aminotransferase, mitochondrial OS=Rattus norvegicus OX=10116 GN=Oat PE=1 SV=1;sp|P04181|OAT_HUMAN Ornithine aminotransferase, mitochondrial OS=Homo sapiens OX=9606 GN=OAT PE=1 SV=1	2	4	4	4	10.5	10.5	10.5	48.332	439	26.605	22550000	2192000	1045100	1544000	1913900	3521700	0	893870	5580800	289630	1628000	3065900	875470
Q08163	Adenylyl cyclase-associated protein 1	Cap1	sp|Q08163|CAP1_RAT Adenylyl cyclase-associated protein 1 OS=Rattus norvegicus OX=10116 GN=Cap1 PE=1 SV=3	2	6	6	6	21.1	21.1	21.1	51.588	474	69.526	22520000	2245700	3888900	2550600	1262100	5214200	185540	746380	762950	348890	1475500	2208900	1630200
Q13404;Q7M767;Q15819	Ubiquitin-conjugating enzyme E2 variant 1;Ubiquitin-conjugating enzyme E2 variant 2	UBE2V1;Ube2v2;UBE2V2	sp|Q13404|UB2V1_HUMAN Ubiquitin-conjugating enzyme E2 variant 1 OS=Homo sapiens OX=9606 GN=UBE2V1 PE=1 SV=2;sp|Q7M767|UB2V2_RAT Ubiquitin-conjugating enzyme E2 variant 2 OS=Rattus norvegicus OX=10116 GN=Ube2v2 PE=1 SV=3;sp|Q15819|UB2V2_HUMAN Ubiquitin-conj	3	2	2	2	15	15	15	16.495	147	12.464	22138000	2116600	4314500	2393400	1482400	3001200	0	1931000	4166000	0	2037700	694980	0
A1A5P9;Q9HCI5	Melanoma-associated antigen E1	Magee1;MAGEE1	sp|A1A5P9|MAGE1_RAT Melanoma-associated antigen E1 OS=Rattus norvegicus OX=10116 GN=Magee1 PE=2 SV=1;sp|Q9HCI5|MAGE1_HUMAN Melanoma-associated antigen E1 OS=Homo sapiens OX=9606 GN=MAGEE1 PE=1 SV=2	2	2	2	2	1	1	1	102.18	933	3.2275	22073000	0	21244000	0	0	0	0	0	169560	0	660300	0	0
P13264;O94925	Glutaminase kidney isoform, mitochondrial;Glutaminase kidney isoform 68 kDa chain;Glutaminase kidney isoform 65 kDa chain;Glutaminase kidney isoform, mitochondrial	Gls;GLS	sp|P13264|GLSK_RAT Glutaminase kidney isoform, mitochondrial OS=Rattus norvegicus OX=10116 GN=Gls PE=1 SV=2;sp|O94925|GLSK_HUMAN Glutaminase kidney isoform, mitochondrial OS=Homo sapiens OX=9606 GN=GLS PE=1 SV=1	2	8	8	8	17.5	17.5	17.5	74.023	674	22.999	21911000	2511600	5638900	2841500	902000	212460	947430	2263700	2981800	59586	259110	0	3292500
P17136;P63164;P63162;P14678	Small nuclear ribonucleoprotein-associated protein B;Small nuclear ribonucleoprotein-associated protein N;Small nuclear ribonucleoprotein-associated proteins B and B	Snrpb;Snrpn;SNRPN;SNRPB	sp|P17136|RSMB_RAT Small nuclear ribonucleoprotein-associated protein B (Fragment) OS=Rattus norvegicus OX=10116 GN=Snrpb PE=2 SV=1;sp|P63164|RSMN_RAT Small nuclear ribonucleoprotein-associated protein N OS=Rattus norvegicus OX=10116 GN=Snrpn PE=2 SV=1;sp|	4	1	1	1	3.7	3.7	3.7	21.594	214	8.7744	21896000	1397800	1099900	1710300	906120	2721100	1539400	2040700	5535600	933740	0	1774000	2237500
Q812E9;P51674	Neuronal membrane glycoprotein M6-a	Gpm6a;GPM6A	sp|Q812E9|GPM6A_RAT Neuronal membrane glycoprotein M6-a OS=Rattus norvegicus OX=10116 GN=Gpm6a PE=1 SV=1;sp|P51674|GPM6A_HUMAN Neuronal membrane glycoprotein M6-a OS=Homo sapiens OX=9606 GN=GPM6A PE=1 SV=2	2	2	2	2	4	4	4	31.195	278	7.0959	21895000	0	997880	1441500	487380	2231600	0	1758200	9319600	0	287840	5371500	0
P26038;O35763	Moesin	MSN;Msn	sp|P26038|MOES_HUMAN Moesin OS=Homo sapiens OX=9606 GN=MSN PE=1 SV=3;sp|O35763|MOES_RAT Moesin OS=Rattus norvegicus OX=10116 GN=Msn PE=1 SV=3	2	10	5	5	16.1	10.1	10.1	67.819	577	13.107	21651000	0	779770	322580	1204800	3195400	4080900	3223700	3682000	2983100	1886800	0	291900
P19367	Hexokinase-1	HK1	sp|P19367|HXK1_HUMAN Hexokinase-1 OS=Homo sapiens OX=9606 GN=HK1 PE=1 SV=3	1	15	1	1	17.7	1.1	1.1	102.48	917	3.7154	21543000	816720	1014900	2366800	1889900	4335300	1260500	1991400	3373500	0	1527800	71547	2894600
Q9QXQ0;O43707;Q9Z1P2;P12814	Alpha-actinin-4;Alpha-actinin-1	Actn4;ACTN4;Actn1;ACTN1	sp|Q9QXQ0|ACTN4_RAT Alpha-actinin-4 OS=Rattus norvegicus OX=10116 GN=Actn4 PE=1 SV=2;sp|O43707|ACTN4_HUMAN Alpha-actinin-4 OS=Homo sapiens OX=9606 GN=ACTN4 PE=1 SV=2;sp|Q9Z1P2|ACTN1_RAT Alpha-actinin-1 OS=Rattus norvegicus OX=10116 GN=Actn1 PE=1 SV=1;sp|P1	6	7	7	7	8.3	8.3	8.3	104.91	911	20.923	21511000	1158100	1541800	1263300	2566800	3662900	883790	898680	3148400	759120	2613000	1298200	1716900
P12368;P13861	cAMP-dependent protein kinase type II-alpha regulatory subunit	Prkar2a;PRKAR2A	sp|P12368|KAP2_RAT cAMP-dependent protein kinase type II-alpha regulatory subunit OS=Rattus norvegicus OX=10116 GN=Prkar2a PE=1 SV=4;sp|P13861|KAP2_HUMAN cAMP-dependent protein kinase type II-alpha regulatory subunit OS=Homo sapiens OX=9606 GN=PRKAR2A PE=1	2	3	3	3	12.5	12.5	12.5	45.48	401	14.53	21495000	2825900	2234700	2069900	1254200	257420	3459700	1270500	2033200	2972000	0	1422900	1694300
P62268;P62266	40S ribosomal protein S23	Rps23;RPS23	sp|P62268|RS23_RAT 40S ribosomal protein S23 OS=Rattus norvegicus OX=10116 GN=Rps23 PE=1 SV=3;sp|P62266|RS23_HUMAN 40S ribosomal protein S23 OS=Homo sapiens OX=9606 GN=RPS23 PE=1 SV=3	2	1	1	1	7.7	7.7	7.7	15.807	143	6.5964	21240000	0	2782700	4961800	264590	0	668760	313180	4656100	0	117520	3718400	3756800
Q8K585	High mobility group protein HMG-I/HMG-Y	Hmga1	sp|Q8K585|HMGA1_RAT High mobility group protein HMG-I/HMG-Y OS=Rattus norvegicus OX=10116 GN=Hmga1 PE=1 SV=3	1	1	1	1	15	15	15	11.706	107	10.291	21194000	2574800	3170000	1530000	733670	3911200	372180	857420	5934400	0	405990	1704900	0
P31942	Heterogeneous nuclear ribonucleoprotein H3	HNRNPH3	sp|P31942|HNRH3_HUMAN Heterogeneous nuclear ribonucleoprotein H3 OS=Homo sapiens OX=9606 GN=HNRNPH3 PE=1 SV=2	1	2	2	2	8.4	8.4	8.4	36.926	346	21.398	21184000	3390400	547650	675210	1330900	3914600	0	3512000	4217000	0	877130	2009200	710000
Q8N257	Histone H2B type 3-B	HIST3H2BB	sp|Q8N257|H2B3B_HUMAN Histone H2B type 3-B OS=Homo sapiens OX=9606 GN=HIST3H2BB PE=1 SV=3	1	8	1	1	55.6	5.6	5.6	13.908	126	-2	21160000	1069000	7798700	0	2168800	0	0	0	7680300	0	0	2443100	0
B5DF91;Q15717	ELAV-like protein;ELAV-like protein 1	Elavl1;ELAVL1	sp|B5DF91|ELAV1_RAT ELAV-like protein 1 OS=Rattus norvegicus OX=10116 GN=Elavl1 PE=1 SV=1;sp|Q15717|ELAV1_HUMAN ELAV-like protein 1 OS=Homo sapiens OX=9606 GN=ELAVL1 PE=1 SV=2	2	2	2	2	5.5	5.5	5.5	36.169	326	13.07	21146000	2514400	2255000	1699100	714170	3711800	0	3138300	3173500	0	279670	1334300	2325800
Q9Y6B6;Q9NR31;Q5HZY2	GTP-binding protein SAR1b;GTP-binding protein SAR1a	SAR1B;SAR1A;Sar1b	sp|Q9Y6B6|SAR1B_HUMAN GTP-binding protein SAR1b OS=Homo sapiens OX=9606 GN=SAR1B PE=1 SV=1;sp|Q9NR31|SAR1A_HUMAN GTP-binding protein SAR1a OS=Homo sapiens OX=9606 GN=SAR1A PE=1 SV=1;sp|Q5HZY2|SAR1B_RAT GTP-binding protein SAR1b OS=Rattus norvegicus OX=1011	3	1	1	1	5.6	5.6	5.6	22.41	198	3.9309	21042000	1910400	1561700	3209900	970250	2220000	0	799240	4577400	1283400	728590	1301800	2479100
P63245;P63244	Guanine nucleotide-binding protein subunit beta-2-like 1;Guanine nucleotide-binding protein subunit beta-2-like 1, N-terminally processed	Gnb2l1;GNB2L1	sp|P63245|RACK1_RAT Receptor of activated protein C kinase 1 OS=Rattus norvegicus OX=10116 GN=Rack1 PE=1 SV=3;sp|P63244|RACK1_HUMAN Receptor of activated protein C kinase 1 OS=Homo sapiens OX=9606 GN=RACK1 PE=1 SV=3	2	4	4	4	11.4	11.4	11.4	35.076	317	10.008	21038000	1930900	5278800	879130	1377900	0	767010	1072800	4678200	0	1410700	979120	2663000
O15347	High mobility group protein B3	HMGB3	sp|O15347|HMGB3_HUMAN High mobility group protein B3 OS=Homo sapiens OX=9606 GN=HMGB3 PE=1 SV=4	1	1	1	1	8	8	8	22.98	200	2.5957	20747000	2832200	1455100	2198000	800600	2406000	1640300	1388800	4154300	1001100	859480	0	2011000
P60901;P60900	Proteasome subunit alpha type-6	Psma6;PSMA6	sp|P60901|PSA6_RAT Proteasome subunit alpha type-6 OS=Rattus norvegicus OX=10116 GN=Psma6 PE=1 SV=1;sp|P60900|PSA6_HUMAN Proteasome subunit alpha type-6 OS=Homo sapiens OX=9606 GN=PSMA6 PE=1 SV=1	2	3	3	3	16.3	16.3	16.3	27.399	246	10.329	20661000	3666600	1026800	1006200	1284400	4089000	0	742300	5062300	0	451850	396180	2934900
Q9P2K5	Myelin expression factor 2	MYEF2	sp|Q9P2K5|MYEF2_HUMAN Myelin expression factor 2 OS=Homo sapiens OX=9606 GN=MYEF2 PE=1 SV=3	1	4	4	4	6.8	6.8	6.8	64.121	600	11.068	20519000	1121500	2678200	5228500	2073800	1156500	316540	653140	4005200	417190	849960	1116500	902200
Q8CFN2;P60953	Cell division control protein 42 homolog	Cdc42;CDC42	sp|Q8CFN2|CDC42_RAT Cell division control protein 42 homolog OS=Rattus norvegicus OX=10116 GN=Cdc42 PE=1 SV=2;sp|P60953|CDC42_HUMAN Cell division control protein 42 homolog OS=Homo sapiens OX=9606 GN=CDC42 PE=1 SV=2	2	4	4	4	25.1	25.1	25.1	21.258	191	20.123	20486000	2387400	1927400	3126300	638670	2218600	160550	1145500	3267200	1478600	0	1592700	2543000
P62907;P62906	60S ribosomal protein L10a	Rpl10a;RPL10A	sp|P62907|RL10A_RAT 60S ribosomal protein L10a OS=Rattus norvegicus OX=10116 GN=Rpl10a PE=1 SV=2;sp|P62906|RL10A_HUMAN 60S ribosomal protein L10a OS=Homo sapiens OX=9606 GN=RPL10A PE=1 SV=2	2	3	3	3	17.1	17.1	17.1	24.831	217	27.022	20408000	1961000	2397900	2236600	1141600	1318500	0	851590	8176100	0	456280	0	1868400
Q09028;Q71UF4;Q16576	Histone-binding protein RBBP4;Histone-binding protein RBBP7	RBBP4;Rbbp7;RBBP7	sp|Q09028|RBBP4_HUMAN Histone-binding protein RBBP4 OS=Homo sapiens OX=9606 GN=RBBP4 PE=1 SV=3;sp|Q71UF4|RBBP7_RAT Histone-binding protein RBBP7 OS=Rattus norvegicus OX=10116 GN=Rbbp7 PE=2 SV=1;sp|Q16576|RBBP7_HUMAN Histone-binding protein RBBP7 OS=Homo sa	3	3	3	3	7.3	7.3	7.3	47.655	425	17.923	20117000	4444600	2020400	1227000	2181500	566840	2614900	2194900	1164700	787640	737750	756010	1421300
Q9ESQ7	PH and SEC7 domain-containing protein 1	Psd	sp|Q9ESQ7|PSD1_RAT PH and SEC7 domain-containing protein 1 OS=Rattus norvegicus OX=10116 GN=Psd PE=1 SV=1	1	1	1	1	3.9	3.9	3.9	70.817	649	2.5601	20072000	1973600	0	2665600	1616800	0	2797000	795370	0	0	0	9174400	1048900
Q68FR6;P26641	Elongation factor 1-gamma	Eef1g;EEF1G	sp|Q68FR6|EF1G_RAT Elongation factor 1-gamma OS=Rattus norvegicus OX=10116 GN=Eef1g PE=2 SV=3;sp|P26641|EF1G_HUMAN Elongation factor 1-gamma OS=Homo sapiens OX=9606 GN=EEF1G PE=1 SV=3	2	2	2	2	5.3	5.3	5.3	50.06	437	5.8118	19902000	2134900	0	4439400	0	1923500	804970	1289000	5046900	0	0	705340	3557900
P62243;P62241	40S ribosomal protein S8	Rps8;RPS8	sp|P62243|RS8_RAT 40S ribosomal protein S8 OS=Rattus norvegicus OX=10116 GN=Rps8 PE=1 SV=2;sp|P62241|RS8_HUMAN 40S ribosomal protein S8 OS=Homo sapiens OX=9606 GN=RPS8 PE=1 SV=2	2	2	2	2	11.5	11.5	11.5	24.205	208	40.557	19830000	0	1533000	4538100	526130	0	228210	1553000	6395800	0	0	505540	4550400
P62832;P62829	60S ribosomal protein L23	Rpl23;RPL23	sp|P62832|RL23_RAT 60S ribosomal protein L23 OS=Rattus norvegicus OX=10116 GN=Rpl23 PE=2 SV=1;sp|P62829|RL23_HUMAN 60S ribosomal protein L23 OS=Homo sapiens OX=9606 GN=RPL23 PE=1 SV=1	2	1	1	1	14.3	14.3	14.3	14.865	140	19.53	19754000	1392600	1760200	2394100	539270	1250800	1259200	1641900	3319400	0	1053900	3434600	1707700
P02523	Beta-crystallin B1;Beta-crystallin B1B	Crybb1	sp|P02523|CRBB1_RAT Beta-crystallin B1 OS=Rattus norvegicus OX=10116 GN=Crybb1 PE=1 SV=4	2	4	4	4	20.8	20.8	20.8	28.092	250	100.15	19644000	0	8125800	659860	762720	8240300	0	471030	1384800	0	0	0	0
P48004;O14818;Q8TAA3	Proteasome subunit alpha type-7;Proteasome subunit alpha type-7-like	Psma7;PSMA7;PSMA8	sp|P48004|PSA7_RAT Proteasome subunit alpha type-7 OS=Rattus norvegicus OX=10116 GN=Psma7 PE=1 SV=1;sp|O14818|PSA7_HUMAN Proteasome subunit alpha type-7 OS=Homo sapiens OX=9606 GN=PSMA7 PE=1 SV=1;sp|Q8TAA3|PSMA8_HUMAN Proteasome subunit alpha-type 8 OS=Hom	3	2	2	2	10.2	10.2	10.2	28.326	254	5.8851	19547000	2099700	1536300	3638300	1040700	1794200	1734900	1426200	1457300	0	684130	1612000	2522900
Q32PX7;Q96AE4	Far upstream element-binding protein 1	Fubp1;FUBP1	sp|Q32PX7|FUBP1_RAT Far upstream element-binding protein 1 OS=Rattus norvegicus OX=10116 GN=Fubp1 PE=1 SV=1;sp|Q96AE4|FUBP1_HUMAN Far upstream element-binding protein 1 OS=Homo sapiens OX=9606 GN=FUBP1 PE=1 SV=3	3	6	5	5	9.9	8.8	8.8	67.196	639	10.206	19487000	2753500	2173300	2376700	973020	2702100	1436900	2302100	2934300	748060	118260	0	968710
Q92841	Probable ATP-dependent RNA helicase DDX17	DDX17	sp|Q92841|DDX17_HUMAN Probable ATP-dependent RNA helicase DDX17 OS=Homo sapiens OX=9606 GN=DDX17 PE=1 SV=2	1	9	4	4	13.2	5.8	5.8	80.272	729	11.119	19390000	2747000	3536400	1334200	643630	1113300	2244000	1522400	4010000	571430	0	0	1667800
P63322;P11233	Ras-related protein Ral-A	Rala;RALA	sp|P63322|RALA_RAT Ras-related protein Ral-A OS=Rattus norvegicus OX=10116 GN=Rala PE=1 SV=1;sp|P11233|RALA_HUMAN Ras-related protein Ral-A OS=Homo sapiens OX=9606 GN=RALA PE=1 SV=1	2	2	2	2	14.1	14.1	14.1	23.553	206	24.254	19352000	685740	1779300	1836200	0	3134000	0	1583100	6210400	0	70166	233220	3820300
Q63081;Q15084	Protein disulfide-isomerase A6	Pdia6;PDIA6	sp|Q63081|PDIA6_RAT Protein disulfide-isomerase A6 OS=Rattus norvegicus OX=10116 GN=Pdia6 PE=1 SV=2;sp|Q15084|PDIA6_HUMAN Protein disulfide-isomerase A6 OS=Homo sapiens OX=9606 GN=PDIA6 PE=1 SV=1	2	3	3	3	9.5	9.5	9.5	48.173	440	8.4126	19344000	724740	0	1180800	1237200	984680	1869100	2523000	4034500	0	451340	2656900	3682100
Q00566;P51608	Methyl-CpG-binding protein 2	Mecp2;MECP2	sp|Q00566|MECP2_RAT Methyl-CpG-binding protein 2 OS=Rattus norvegicus OX=10116 GN=Mecp2 PE=1 SV=1;sp|P51608|MECP2_HUMAN Methyl-CpG-binding protein 2 OS=Homo sapiens OX=9606 GN=MECP2 PE=1 SV=1	2	5	5	5	15.2	15.2	15.2	53.047	492	14.681	18935000	1837500	1937100	2532200	134920	381580	2718600	1355500	4242100	1170700	0	0	2624900
O35796	Complement component 1 Q subcomponent-binding protein, mitochondrial	C1qbp	sp|O35796|C1QBP_RAT Complement component 1 Q subcomponent-binding protein, mitochondrial OS=Rattus norvegicus OX=10116 GN=C1qbp PE=1 SV=2	1	2	2	2	12.2	12.2	12.2	30.997	279	29.128	18929000	1457300	1770900	1158700	634870	4915300	977570	2658900	3063400	0	0	377520	1914200
O35814;P31948	Stress-induced-phosphoprotein 1	Stip1;STIP1	sp|O35814|STIP1_RAT Stress-induced-phosphoprotein 1 OS=Rattus norvegicus OX=10116 GN=Stip1 PE=1 SV=1;sp|P31948|STIP1_HUMAN Stress-induced-phosphoprotein 1 OS=Homo sapiens OX=9606 GN=STIP1 PE=1 SV=1	2	8	8	8	18.2	18.2	18.2	62.569	543	77.418	18900000	1306800	1386800	2897400	667310	1489100	479120	1418400	2686800	3356600	1890200	308180	1013700
Q71UE8;Q15843	NEDD8	Nedd8;NEDD8	sp|Q71UE8|NEDD8_RAT NEDD8 OS=Rattus norvegicus OX=10116 GN=Nedd8 PE=1 SV=1;sp|Q15843|NEDD8_HUMAN NEDD8 OS=Homo sapiens OX=9606 GN=NEDD8 PE=1 SV=1	2	1	1	1	17.3	17.3	17.3	8.9723	81	4.1311	18794000	2244700	2246000	2441400	1573400	2381600	2219800	0	2338400	0	1212900	237130	1898600
Q02563;Q7L0J3	Synaptic vesicle glycoprotein 2A	Sv2a;SV2A	sp|Q02563|SV2A_RAT Synaptic vesicle glycoprotein 2A OS=Rattus norvegicus OX=10116 GN=Sv2a PE=1 SV=2;sp|Q7L0J3|SV2A_HUMAN Synaptic vesicle glycoprotein 2A OS=Homo sapiens OX=9606 GN=SV2A PE=1 SV=1	2	6	6	6	10.4	10.4	10.4	82.66	742	24.822	18741000	1216500	2043500	4301200	509210	864040	2059100	853190	3692800	1782800	497320	0	921560
P47860	ATP-dependent 6-phosphofructokinase, platelet type	Pfkp	sp|P47860|PFKAP_RAT ATP-dependent 6-phosphofructokinase, platelet type OS=Rattus norvegicus OX=10116 GN=Pfkp PE=1 SV=2	2	10	8	8	15.4	11.8	11.8	85.719	788	18.752	18721000	2032600	4817100	1726900	0	743700	1840600	2314700	1683300	855780	1046900	0	1659700
P61106;P61107	Ras-related protein Rab-14	RAB14;Rab14	sp|P61106|RAB14_HUMAN Ras-related protein Rab-14 OS=Homo sapiens OX=9606 GN=RAB14 PE=1 SV=4;sp|P61107|RAB14_RAT Ras-related protein Rab-14 OS=Rattus norvegicus OX=10116 GN=Rab14 PE=1 SV=3	2	2	2	2	12.6	12.6	12.6	23.897	215	7.7154	18650000	1690700	1775400	3294600	498070	690800	0	1658100	5392100	1080400	0	1757100	812410
Q561S0	NADH dehydrogenase [ubiquinone] 1 alpha subcomplex subunit 10, mitochondrial	Ndufa10	sp|Q561S0|NDUAA_RAT NADH dehydrogenase [ubiquinone] 1 alpha subcomplex subunit 10, mitochondrial OS=Rattus norvegicus OX=10116 GN=Ndufa10 PE=1 SV=1	1	3	3	3	16.1	16.1	16.1	40.493	355	8.6849	18638000	2513800	760200	1116500	1992100	1652700	1025400	2707300	3698800	372040	0	2305200	493880
Q9UKA9;Q66H20	Polypyrimidine tract-binding protein 2	PTBP2;Ptbp2	sp|Q9UKA9|PTBP2_HUMAN Polypyrimidine tract-binding protein 2 OS=Homo sapiens OX=9606 GN=PTBP2 PE=1 SV=1;sp|Q66H20|PTBP2_RAT Polypyrimidine tract-binding protein 2 OS=Rattus norvegicus OX=10116 GN=Ptbp2 PE=1 SV=1	2	7	7	7	20.9	20.9	20.9	57.49	531	19.627	18575000	2923800	3546800	1365600	268410	3850200	0	1400600	3737200	0	0	506460	975500
P61026	Ras-related protein Rab-10	RAB10	sp|P61026|RAB10_HUMAN Ras-related protein Rab-10 OS=Homo sapiens OX=9606 GN=RAB10 PE=1 SV=1	1	2	1	1	11	5.5	5.5	22.541	200	28.218	18561000	2787900	417040	3677000	1927000	3330600	0	1620100	2229200	1181500	728730	0	661840
P63281;P63279	SUMO-conjugating enzyme UBC9	Ube2i;UBE2I	sp|P63281|UBC9_RAT SUMO-conjugating enzyme UBC9 OS=Rattus norvegicus OX=10116 GN=Ube2i PE=1 SV=1;sp|P63279|UBC9_HUMAN SUMO-conjugating enzyme UBC9 OS=Homo sapiens OX=9606 GN=UBE2I PE=1 SV=1	2	1	1	1	4.4	4.4	4.4	18.007	158	2.8639	18397000	3686100	0	0	1336800	0	2469200	1395300	3634000	0	1563300	1680200	2632400
P49432	Pyruvate dehydrogenase E1 component subunit beta, mitochondrial	Pdhb	sp|P49432|ODPB_RAT Pyruvate dehydrogenase E1 component subunit beta, mitochondrial OS=Rattus norvegicus OX=10116 GN=Pdhb PE=1 SV=2	1	4	4	1	14.2	14.2	4.5	38.982	359	11.105	18322000	1633600	1326000	2099700	1061900	1087700	427540	3024200	3280400	0	413280	1666400	2301100
P08413;Q13554	Calcium/calmodulin-dependent protein kinase type II subunit beta	Camk2b;CAMK2B	sp|P08413|KCC2B_RAT Calcium/calmodulin-dependent protein kinase type II subunit beta OS=Rattus norvegicus OX=10116 GN=Camk2b PE=1 SV=1;sp|Q13554|KCC2B_HUMAN Calcium/calmodulin-dependent protein kinase type II subunit beta OS=Homo sapiens OX=9606 GN=CAMK2B	2	1	1	1	1.7	1.7	1.7	60.401	542	3.1226	18270000	1612200	1628700	2759200	696250	1908900	137810	945360	2797900	401460	1160400	2124900	2097300
O35244;P30041	Peroxiredoxin-6	Prdx6;PRDX6	sp|O35244|PRDX6_RAT Peroxiredoxin-6 OS=Rattus norvegicus OX=10116 GN=Prdx6 PE=1 SV=3;sp|P30041|PRDX6_HUMAN Peroxiredoxin-6 OS=Homo sapiens OX=9606 GN=PRDX6 PE=1 SV=3	2	2	2	2	17.9	17.9	17.9	24.818	224	12.837	18003000	1315900	1327300	1551000	589140	4904100	0	1549000	4507100	0	0	0	2259500
P14618	Pyruvate kinase PKM	PKM	sp|P14618|KPYM_HUMAN Pyruvate kinase PKM OS=Homo sapiens OX=9606 GN=PKM PE=1 SV=4	1	26	3	3	49.5	8.5	8.5	57.936	531	35.417	17982000	0	3628700	4549000	636360	453320	1470300	828520	3042700	2101300	112370	1159200	0
P35913	Rod cGMP-specific 3,5-cyclic phosphodiesterase subunit beta	PDE6B	sp|P35913|PDE6B_HUMAN Rod cGMP-specific 3,5-cyclic phosphodiesterase subunit beta OS=Homo sapiens OX=9606 GN=PDE6B PE=1 SV=2	2	12	6	6	14.1	7.4	7.4	98.335	854	13.834	17821000	1539100	3275500	3522900	264650	1739000	1251400	806570	2604700	612320	1053100	0	1151800
P97697;P29218	Inositol monophosphatase 1	Impa1;IMPA1	sp|P97697|IMPA1_RAT Inositol monophosphatase 1 OS=Rattus norvegicus OX=10116 GN=Impa1 PE=1 SV=2;sp|P29218|IMPA1_HUMAN Inositol monophosphatase 1 OS=Homo sapiens OX=9606 GN=IMPA1 PE=1 SV=1	2	2	2	2	7.6	7.6	7.6	30.511	277	6.2019	17693000	2953300	2018700	1062800	1104800	693820	0	1477000	4126900	1224600	68516	888270	2074400
P49721;P40307	Proteasome subunit beta type-2	PSMB2;Psmb2	sp|P49721|PSB2_HUMAN Proteasome subunit beta type-2 OS=Homo sapiens OX=9606 GN=PSMB2 PE=1 SV=1;sp|P40307|PSB2_RAT Proteasome subunit beta type-2 OS=Rattus norvegicus OX=10116 GN=Psmb2 PE=1 SV=1	2	1	1	1	5.5	5.5	5.5	22.836	201	4.784	17625000	2027200	1128100	1831500	807060	3400300	0	902300	1914300	1496700	984430	1188800	1944400
P04406	Glyceraldehyde-3-phosphate dehydrogenase	GAPDH	sp|P04406|G3P_HUMAN Glyceraldehyde-3-phosphate dehydrogenase OS=Homo sapiens OX=9606 GN=GAPDH PE=1 SV=3	1	9	1	1	29.6	5.1	5.1	36.053	335	-2	17608000	5493400	4089300	2188200	315650	0	1634000	975450	1798900	0	0	1113200	0
P40692	DNA mismatch repair protein Mlh1	MLH1	sp|P40692|MLH1_HUMAN DNA mismatch repair protein Mlh1 OS=Homo sapiens OX=9606 GN=MLH1 PE=1 SV=1	1	2	2	2	2.2	2.2	2.2	84.6	756	3.5627	17588000	2302600	0	2085300	2226600	0	592960	2327000	232650	0	5602000	1459100	760230
O54747;P28340	DNA polymerase delta catalytic subunit	Pold1;POLD1	sp|O54747|DPOD1_RAT DNA polymerase delta catalytic subunit OS=Rattus norvegicus OX=10116 GN=Pold1 PE=2 SV=1;sp|P28340|DPOD1_HUMAN DNA polymerase delta catalytic subunit OS=Homo sapiens OX=9606 GN=POLD1 PE=1 SV=2	2	2	2	2	2.9	2.9	2.9	123.6	1103	2.8227	17472000	280290	703850	798330	0	3008300	0	1327200	6629700	3961700	0	762930	0
P11167;P11166	Solute carrier family 2, facilitated glucose transporter member 1	Slc2a1;SLC2A1	sp|P11167|GTR1_RAT Solute carrier family 2, facilitated glucose transporter member 1 OS=Rattus norvegicus OX=10116 GN=Slc2a1 PE=1 SV=1;sp|P11166|GTR1_HUMAN Solute carrier family 2, facilitated glucose transporter member 1 OS=Homo sapiens OX=9606 GN=SLC2A1	2	1	1	1	1.6	1.6	1.6	53.962	492	4.2505	17258000	1148600	228950	935120	689960	2388900	1585700	479700	2105400	2531700	0	2497200	2666600
P35659;Q6AXS3	Protein DEK	DEK;Dek	sp|P35659|DEK_HUMAN Protein DEK OS=Homo sapiens OX=9606 GN=DEK PE=1 SV=1;sp|Q6AXS3|DEK_RAT Protein DEK OS=Rattus norvegicus OX=10116 GN=Dek PE=1 SV=1	2	2	2	2	5.6	5.6	5.6	42.674	375	6.7435	17233000	2172100	2607700	2449700	524420	1157100	877590	1441400	3670000	0	826700	790640	715900
P26453	Basigin	Bsg	sp|P26453|BASI_RAT Basigin OS=Rattus norvegicus OX=10116 GN=Bsg PE=1 SV=2	1	4	4	4	16.2	16.2	16.2	42.435	388	12.634	17096000	1432400	3893200	2954000	316400	1530300	0	526230	3714500	138120	313900	2277000	0
P04905	Glutathione S-transferase Mu 1	Gstm1	sp|P04905|GSTM1_RAT Glutathione S-transferase Mu 1 OS=Rattus norvegicus OX=10116 GN=Gstm1 PE=1 SV=2	1	4	2	2	21.6	11.5	11.5	25.914	218	4.2322	17051000	1837200	2177700	2312200	966970	2069200	0	2052700	3211600	0	582610	730170	1111000
Q641Y2;O75306	NADH dehydrogenase [ubiquinone] iron-sulfur protein 2, mitochondrial	Ndufs2;NDUFS2	sp|Q641Y2|NDUS2_RAT NADH dehydrogenase [ubiquinone] iron-sulfur protein 2, mitochondrial OS=Rattus norvegicus OX=10116 GN=Ndufs2 PE=1 SV=1;sp|O75306|NDUS2_HUMAN NADH dehydrogenase [ubiquinone] iron-sulfur protein 2, mitochondrial OS=Homo sapiens OX=9606 GN	2	4	4	4	10.6	10.6	10.6	52.561	463	5.3935	16985000	0	7215300	3292900	395530	0	2054700	680700	1486700	0	145830	777040	936810
P20171;P08644;P01116;P01112;Q04970;P01111	GTPase HRas;GTPase HRas, N-terminally processed;GTPase KRas;GTPase KRas, N-terminally processed;GTPase NRas	Hras;Kras;KRAS;HRAS;Nras;NRAS	sp|P20171|RASH_RAT GTPase HRas OS=Rattus norvegicus OX=10116 GN=Hras PE=1 SV=2;sp|P08644|RASK_RAT GTPase KRas OS=Rattus norvegicus OX=10116 GN=Kras PE=1 SV=3;sp|P01116|RASK_HUMAN GTPase KRas OS=Homo sapiens OX=9606 GN=KRAS PE=1 SV=1;sp|P01112|RASH_HUMAN GT	6	2	2	2	13.8	13.8	13.8	21.298	189	31.459	16850000	804180	1815000	2385600	1015500	2319100	0	174870	3354500	1744100	236830	620090	2380200
Q63228;P60983	Glia maturation factor beta	Gmfb;GMFB	sp|Q63228|GMFB_RAT Glia maturation factor beta OS=Rattus norvegicus OX=10116 GN=Gmfb PE=1 SV=2;sp|P60983|GMFB_HUMAN Glia maturation factor beta OS=Homo sapiens OX=9606 GN=GMFB PE=1 SV=2	3	3	3	3	33.8	33.8	33.8	16.736	142	15.525	16848000	3129100	3507500	2046600	940350	1549900	0	883310	2152600	0	0	638480	1999800
P29266	3-hydroxyisobutyrate dehydrogenase, mitochondrial	Hibadh	sp|P29266|3HIDH_RAT 3-hydroxyisobutyrate dehydrogenase, mitochondrial OS=Rattus norvegicus OX=10116 GN=Hibadh PE=1 SV=3	1	1	1	1	4.2	4.2	4.2	35.302	335	3.2561	16799000	1830000	1908300	3954200	1012000	2903800	0	4390400	0	0	0	799970	0
P62083;P62081	40S ribosomal protein S7	Rps7;RPS7	sp|P62083|RS7_RAT 40S ribosomal protein S7 OS=Rattus norvegicus OX=10116 GN=Rps7 PE=1 SV=1;sp|P62081|RS7_HUMAN 40S ribosomal protein S7 OS=Homo sapiens OX=9606 GN=RPS7 PE=1 SV=1	2	4	4	4	29.4	29.4	29.4	22.127	194	10.521	16725000	1200200	0	767920	407500	5243800	0	451350	3003600	1631200	861000	887150	2271800
Q16864;P50408	V-type proton ATPase subunit F	ATP6V1F;Atp6v1f	sp|Q16864|VATF_HUMAN V-type proton ATPase subunit F OS=Homo sapiens OX=9606 GN=ATP6V1F PE=1 SV=2;sp|P50408|VATF_RAT V-type proton ATPase subunit F OS=Rattus norvegicus OX=10116 GN=Atp6v1f PE=1 SV=1	2	2	2	2	30.3	30.3	30.3	13.37	119	34.044	16669000	1699300	1465700	2381300	1649700	3507000	0	552280	737380	0	1258200	1864300	1554100
Q16774	Guanylate kinase	GUK1	sp|Q16774|KGUA_HUMAN Guanylate kinase OS=Homo sapiens OX=9606 GN=GUK1 PE=1 SV=2	1	2	2	2	12.2	12.2	12.2	21.725	197	6.7956	16668000	2719700	1892900	3195700	0	1444200	0	1149000	2138700	0	307130	705210	3115400
D3ZAA9;Q14168	MAGUK p55 subfamily member 2	Mpp2;MPP2	sp|D3ZAA9|MPP2_RAT MAGUK p55 subfamily member 2 OS=Rattus norvegicus OX=10116 GN=Mpp2 PE=1 SV=2;sp|Q14168|MPP2_HUMAN MAGUK p55 subfamily member 2 OS=Homo sapiens OX=9606 GN=MPP2 PE=1 SV=3	3	5	5	5	11.1	11.1	11.1	61.564	552	13.862	16470000	679290	917000	3871700	1386700	588950	576010	184420	1328800	1839700	706040	2222000	2169700
Q9Z0V6	Thioredoxin-dependent peroxide reductase, mitochondrial	Prdx3	sp|Q9Z0V6|PRDX3_RAT Thioredoxin-dependent peroxide reductase, mitochondrial OS=Rattus norvegicus OX=10116 GN=Prdx3 PE=1 SV=2	1	3	3	1	14	14	5.4	28.295	257	9.7555	16394000	3100300	1870600	1632300	515710	1596700	0	471830	2289900	1782500	1451500	241520	1440700
O35567	Bifunctional purine biosynthesis protein PURH;Phosphoribosylaminoimidazolecarboxamide formyltransferase;IMP cyclohydrolase	Atic	sp|O35567|PUR9_RAT Bifunctional purine biosynthesis protein PURH OS=Rattus norvegicus OX=10116 GN=Atic PE=1 SV=2	2	7	7	7	14.7	14.7	14.7	64.208	592	28.755	16332000	1991100	1467100	3255900	867840	731880	470220	673180	2233400	2319900	1645600	0	676130
P05370;P11413	Glucose-6-phosphate 1-dehydrogenase	G6pdx;G6PD	sp|P05370|G6PD_RAT Glucose-6-phosphate 1-dehydrogenase OS=Rattus norvegicus OX=10116 GN=G6pdx PE=1 SV=3;sp|P11413|G6PD_HUMAN Glucose-6-phosphate 1-dehydrogenase OS=Homo sapiens OX=9606 GN=G6PD PE=1 SV=4	2	5	5	5	11.3	11.3	11.3	59.375	515	12.265	16303000	1939800	2583400	2955800	172150	1398300	0	769040	2905900	0	1311900	1290200	976910
P07900	Heat shock protein HSP 90-alpha	HSP90AA1	sp|P07900|HS90A_HUMAN Heat shock protein HSP 90-alpha OS=Homo sapiens OX=9606 GN=HSP90AA1 PE=1 SV=5	4	33	1	0	39.3	1.8	0	84.659	732	7.9762	16292000	848690	4018300	0	1790200	886420	2039500	0	1838700	653910	1197500	0	3019200
Q9EPC6;P35080	Profilin-2	Pfn2;PFN2	sp|Q9EPC6|PROF2_RAT Profilin-2 OS=Rattus norvegicus OX=10116 GN=Pfn2 PE=1 SV=3;sp|P35080|PROF2_HUMAN Profilin-2 OS=Homo sapiens OX=9606 GN=PFN2 PE=1 SV=3	2	1	1	1	10	10	10	15.002	140	22.238	16271000	2205500	2373200	0	1706100	2617600	564500	1479800	4132600	0	1191600	0	0
P32969;P17077	60S ribosomal protein L9	RPL9;Rpl9	sp|P32969|RL9_HUMAN 60S ribosomal protein L9 OS=Homo sapiens OX=9606 GN=RPL9 PE=1 SV=1;sp|P17077|RL9_RAT 60S ribosomal protein L9 OS=Rattus norvegicus OX=10116 GN=Rpl9 PE=1 SV=1	2	3	3	3	22.4	22.4	22.4	21.863	192	9.4525	16240000	763290	2470800	3418500	225690	1488000	0	1365200	3514200	0	0	0	2994900
P28066;P34064	Proteasome subunit alpha type-5	PSMA5;Psma5	sp|P28066|PSA5_HUMAN Proteasome subunit alpha type-5 OS=Homo sapiens OX=9606 GN=PSMA5 PE=1 SV=3;sp|P34064|PSA5_RAT Proteasome subunit alpha type-5 OS=Rattus norvegicus OX=10116 GN=Psma5 PE=1 SV=1	2	2	2	2	7.9	7.9	7.9	26.411	241	8.7361	16204000	1028500	2271800	2739000	681890	1163700	0	1531400	3818200	685860	301790	160900	1820900
Q8NHP1;O43488;Q8CG45	Aflatoxin B1 aldehyde reductase member 4;Aflatoxin B1 aldehyde reductase member 2	AKR7L;AKR7A2;Akr7a2	sp|Q8NHP1|ARK74_HUMAN Aflatoxin B1 aldehyde reductase member 4 OS=Homo sapiens OX=9606 GN=AKR7L PE=2 SV=7;sp|O43488|ARK72_HUMAN Aflatoxin B1 aldehyde reductase member 2 OS=Homo sapiens OX=9606 GN=AKR7A2 PE=1 SV=3;sp|Q8CG45|ARK72_RAT Aflatoxin B1 aldehyde r	3	1	1	1	4.5	4.5	4.5	36.97	331	14.083	16165000	2045000	558470	1934500	1430500	2620700	0	1506500	2346100	0	742080	1214300	1766600
P15791;Q13557	Calcium/calmodulin-dependent protein kinase type II subunit delta	Camk2d;CAMK2D	sp|P15791|KCC2D_RAT Calcium/calmodulin-dependent protein kinase type II subunit delta OS=Rattus norvegicus OX=10116 GN=Camk2d PE=1 SV=1;sp|Q13557|KCC2D_HUMAN Calcium/calmodulin-dependent protein kinase type II subunit delta OS=Homo sapiens OX=9606 GN=CAMK2	2	3	3	3	6	6	6	60.08	533	26.785	16091000	1572700	3340100	1235700	0	685240	0	925230	4505900	114960	1233800	2133900	343260
O75489	NADH dehydrogenase [ubiquinone] iron-sulfur protein 3, mitochondrial	NDUFS3	sp|O75489|NDUS3_HUMAN NADH dehydrogenase [ubiquinone] iron-sulfur protein 3, mitochondrial OS=Homo sapiens OX=9606 GN=NDUFS3 PE=1 SV=1	1	1	1	1	4.9	4.9	4.9	30.241	264	2.725	16055000	2653200	1857200	1858100	834470	1786000	0	2054900	2685800	0	319920	598380	1406600
Q01082	Spectrin beta chain, non-erythrocytic 1	SPTBN1	sp|Q01082|SPTB2_HUMAN Spectrin beta chain, non-erythrocytic 1 OS=Homo sapiens OX=9606 GN=SPTBN1 PE=1 SV=2	3	7	7	7	3.5	3.5	3.5	274.61	2364	27.82	15974000	538940	2505500	1376600	709220	2887300	1768000	1739700	1890200	937600	854150	0	766690
Q01205;P36957	Dihydrolipoyllysine-residue succinyltransferase component of 2-oxoglutarate dehydrogenase complex, mitochondrial	Dlst;DLST	sp|Q01205|ODO2_RAT Dihydrolipoyllysine-residue succinyltransferase component of 2-oxoglutarate dehydrogenase complex, mitochondrial OS=Rattus norvegicus OX=10116 GN=Dlst PE=1 SV=2;sp|P36957|ODO2_HUMAN Dihydrolipoyllysine-residue succinyltransferase compone	2	2	2	2	7	7	7	48.925	454	52.558	15962000	2276600	1511000	239610	1526900	824080	438330	0	5492600	2370000	0	1283200	0
Q16629	Serine/arginine-rich splicing factor 7	SRSF7	sp|Q16629|SRSF7_HUMAN Serine/arginine-rich splicing factor 7 OS=Homo sapiens OX=9606 GN=SRSF7 PE=1 SV=1	1	2	1	1	10.9	5	5	27.366	238	3.0375	15940000	3007200	3360600	1600400	0	0	749260	2256500	0	1891600	0	1372300	1702400
P23965	Enoyl-CoA delta isomerase 1, mitochondrial	Eci1	sp|P23965|ECI1_RAT Enoyl-CoA delta isomerase 1, mitochondrial OS=Rattus norvegicus OX=10116 GN=Eci1 PE=1 SV=1	1	2	2	2	9.7	9.7	9.7	32.254	289	32.838	15935000	1352200	1181900	1049600	992090	1531300	1436100	1115800	3091000	654690	413140	540510	2576500
P47858;P08237	ATP-dependent 6-phosphofructokinase, muscle type	Pfkm;PFKM	sp|P47858|PFKAM_RAT ATP-dependent 6-phosphofructokinase, muscle type OS=Rattus norvegicus OX=10116 GN=Pfkm PE=1 SV=3;sp|P08237|PFKAM_HUMAN ATP-dependent 6-phosphofructokinase, muscle type OS=Homo sapiens OX=9606 GN=PFKM PE=1 SV=2	2	7	4	4	9.5	5.8	5.8	85.559	780	11.133	15837000	894190	2584000	1948400	0	1038900	1626500	1656400	2812700	131080	1317100	0	1828000
P41498;P24666	Low molecular weight phosphotyrosine protein phosphatase	Acp1;ACP1	sp|P41498|PPAC_RAT Low molecular weight phosphotyrosine protein phosphatase OS=Rattus norvegicus OX=10116 GN=Acp1 PE=1 SV=3;sp|P24666|PPAC_HUMAN Low molecular weight phosphotyrosine protein phosphatase OS=Homo sapiens OX=9606 GN=ACP1 PE=1 SV=3	2	2	2	2	13.3	13.3	13.3	18.151	158	22.178	15824000	1728800	2570600	2117100	541900	1587700	323490	0	3092500	0	107980	2159800	1594100
Q3ZCM7	Tubulin beta-8 chain	TUBB8	sp|Q3ZCM7|TBB8_HUMAN Tubulin beta-8 chain OS=Homo sapiens OX=9606 GN=TUBB8 PE=1 SV=2	1	10	1	1	19.6	3.8	3.8	49.775	444	-2	15635000	1216500	0	902390	2140100	630860	0	348070	1362800	4291400	1010300	3732900	0
P62752;P62750	60S ribosomal protein L23a	Rpl23a;RPL23A	sp|P62752|RL23A_RAT 60S ribosomal protein L23a OS=Rattus norvegicus OX=10116 GN=Rpl23a PE=2 SV=1;sp|P62750|RL23A_HUMAN 60S ribosomal protein L23a OS=Homo sapiens OX=9606 GN=RPL23A PE=1 SV=1	2	1	1	1	8.3	8.3	8.3	17.695	156	2.6402	15612000	1418000	887070	2451500	564220	1427300	0	731990	4028400	0	479710	1230100	2393300
P26368	Splicing factor U2AF 65 kDa subunit	U2AF2	sp|P26368|U2AF2_HUMAN Splicing factor U2AF 65 kDa subunit OS=Homo sapiens OX=9606 GN=U2AF2 PE=1 SV=4	1	4	4	4	8.2	8.2	8.2	53.5	475	19.278	15547000	1700500	914510	3241300	304670	2840600	0	661180	2437700	796300	815640	1834900	0
Q02543;P62718	60S ribosomal protein L18a	RPL18A;Rpl18a	sp|Q02543|RL18A_HUMAN 60S ribosomal protein L18a OS=Homo sapiens OX=9606 GN=RPL18A PE=1 SV=2;sp|P62718|RL18A_RAT 60S ribosomal protein L18a OS=Rattus norvegicus OX=10116 GN=Rpl18a PE=2 SV=1	2	3	3	3	14.8	14.8	14.8	20.762	176	9.6999	15460000	802690	258050	4126900	0	833560	0	515460	4907000	0	0	1840800	2175900
Q16799;Q64548	Reticulon-1	RTN1;Rtn1	sp|Q16799|RTN1_HUMAN Reticulon-1 OS=Homo sapiens OX=9606 GN=RTN1 PE=1 SV=1;sp|Q64548|RTN1_RAT Reticulon-1 OS=Rattus norvegicus OX=10116 GN=Rtn1 PE=1 SV=1	2	3	3	3	3.1	3.1	3.1	83.617	776	4.5584	15451000	487100	0	2503200	594110	2066100	195450	612850	8856400	0	0	0	135700
P31647;P48066	Sodium- and chloride-dependent GABA transporter 3	Slc6a11;SLC6A11	sp|P31647|S6A11_RAT Sodium- and chloride-dependent GABA transporter 3 OS=Rattus norvegicus OX=10116 GN=Slc6a11 PE=1 SV=1;sp|P48066|S6A11_HUMAN Sodium- and chloride-dependent GABA transporter 3 OS=Homo sapiens OX=9606 GN=SLC6A11 PE=2 SV=1	2	3	3	3	5.9	5.9	5.9	69.946	627	8.3704	15422000	469350	1917500	2285400	406300	926970	1009100	843750	4100200	721880	0	1232000	1509800
Q7Z7G2	Complexin-4	CPLX4	sp|Q7Z7G2|CPLX4_HUMAN Complexin-4 OS=Homo sapiens OX=9606 GN=CPLX4 PE=2 SV=1	1	1	1	1	5.6	5.6	5.6	18.336	160	3.1242	15290000	2258400	0	2590900	1281800	0	0	924280	3192800	0	1137400	1201900	2702200
P28074	Proteasome subunit beta type-5	PSMB5	sp|P28074|PSB5_HUMAN Proteasome subunit beta type-5 OS=Homo sapiens OX=9606 GN=PSMB5 PE=1 SV=3	1	2	2	1	10.3	10.3	4.9	28.48	263	7.3906	15261000	2383700	470080	1979700	1188600	1401600	0	941870	2819000	0	1019200	1113400	1943600
Q9Z269;O95292;Q9Z270;Q9P0L0	Vesicle-associated membrane protein-associated protein B;Vesicle-associated membrane protein-associated protein B/C;Vesicle-associated membrane protein-associated protein A	Vapb;VAPB;Vapa;VAPA	sp|Q9Z269|VAPB_RAT Vesicle-associated membrane protein-associated protein B OS=Rattus norvegicus OX=10116 GN=Vapb PE=1 SV=3;sp|O95292|VAPB_HUMAN Vesicle-associated membrane protein-associated protein B/C OS=Homo sapiens OX=9606 GN=VAPB PE=1 SV=3;sp|Q9Z270|	4	2	2	2	10.7	10.7	10.7	26.916	243	10.209	15171000	285290	589190	2241000	850680	0	0	841700	6137500	0	0	686220	3539600
Q15102;O35263	Platelet-activating factor acetylhydrolase IB subunit gamma	PAFAH1B3;Pafah1b3	sp|Q15102|PA1B3_HUMAN Platelet-activating factor acetylhydrolase IB subunit gamma OS=Homo sapiens OX=9606 GN=PAFAH1B3 PE=1 SV=1;sp|O35263|PA1B3_RAT Platelet-activating factor acetylhydrolase IB subunit gamma OS=Rattus norvegicus OX=10116 GN=Pafah1b3 PE=2 S	2	1	1	1	3.9	3.9	3.9	25.734	231	3.8474	15012000	2011000	954330	1308800	481400	2718300	1204000	795620	1239500	959800	1094300	807940	1437200
Q75Q41	Mitochondrial import receptor subunit TOM22 homolog	Tomm22	sp|Q75Q41|TOM22_RAT Mitochondrial import receptor subunit TOM22 homolog OS=Rattus norvegicus OX=10116 GN=Tomm22 PE=1 SV=1	1	1	1	1	14.8	14.8	14.8	15.49	142	14.035	14940000	942830	2174100	1315000	682620	1332700	1066300	1185700	2259600	0	0	2194200	1786400
Q9Y2S6	Translation machinery-associated protein 7	TMA7	sp|Q9Y2S6|TMA7_HUMAN Translation machinery-associated protein 7 OS=Homo sapiens OX=9606 GN=TMA7 PE=1 SV=1	1	1	1	1	14.1	14.1	14.1	7.0662	64	2.8086	14910000	1836200	1937800	1511800	2015800	1687600	0	1586400	3461900	0	872080	0	0
P05696;P17252	Protein kinase C alpha type	Prkca;PRKCA	sp|P05696|KPCA_RAT Protein kinase C alpha type OS=Rattus norvegicus OX=10116 GN=Prkca PE=1 SV=3;sp|P17252|KPCA_HUMAN Protein kinase C alpha type OS=Homo sapiens OX=9606 GN=PRKCA PE=1 SV=4	6	6	6	6	11.8	11.8	11.8	76.791	672	23.033	14906000	1487700	1430400	1409100	185370	702260	3027400	1401300	3034100	665250	965900	0	597210
P34931;P55063	Heat shock 70 kDa protein 1-like	HSPA1L;Hspa1l	sp|P34931|HS71L_HUMAN Heat shock 70 kDa protein 1-like OS=Homo sapiens OX=9606 GN=HSPA1L PE=1 SV=2;sp|P55063|HS71L_RAT Heat shock 70 kDa protein 1-like OS=Rattus norvegicus OX=10116 GN=Hspa1l PE=2 SV=2	2	16	1	1	25.7	2.3	2.3	70.374	641	6.2165	14895000	968700	0	7084000	2778000	469160	336520	1214000	209610	1059200	0	776000	0
P38650;Q14204	Cytoplasmic dynein 1 heavy chain 1	Dync1h1;DYNC1H1	sp|P38650|DYHC1_RAT Cytoplasmic dynein 1 heavy chain 1 OS=Rattus norvegicus OX=10116 GN=Dync1h1 PE=1 SV=1;sp|Q14204|DYHC1_HUMAN Cytoplasmic dynein 1 heavy chain 1 OS=Homo sapiens OX=9606 GN=DYNC1H1 PE=1 SV=5	2	10	10	10	2.6	2.6	2.6	532.25	4644	32.378	14814000	257960	3124800	594220	1209300	4411000	1180700	1506800	1706200	300800	210160	0	312150
Q9UJC5	SH3 domain-binding glutamic acid-rich-like protein 2	SH3BGRL2	sp|Q9UJC5|SH3L2_HUMAN SH3 domain-binding glutamic acid-rich-like protein 2 OS=Homo sapiens OX=9606 GN=SH3BGRL2 PE=1 SV=2	1	1	1	1	13.1	13.1	13.1	12.326	107	3.0446	14806000	910090	1796200	1558700	668150	2546300	0	477680	2749700	0	757760	2363200	977890
Q6PDU7	ATP synthase subunit g, mitochondrial	Atp5l	sp|Q6PDU7|ATP5L_RAT ATP synthase subunit g, mitochondrial OS=Rattus norvegicus OX=10116 GN=Atp5mg PE=1 SV=2	1	2	2	2	27.2	27.2	27.2	11.433	103	5.1904	14794000	2308600	0	1058600	287630	1323200	0	1242300	4868200	0	302510	535890	2866700
Q9H2G2	STE20-like serine/threonine-protein kinase	SLK	sp|Q9H2G2|SLK_HUMAN STE20-like serine/threonine-protein kinase OS=Homo sapiens OX=9606 GN=SLK PE=1 SV=1	1	1	1	1	0.8	0.8	0.8	142.69	1235	-2	14706000	449800	0	2025400	0	0	6365000	165840	1643800	0	665220	2523000	868170
Q9P0M6	Core histone macro-H2A.2	H2AFY2	sp|Q9P0M6|H2AW_HUMAN Core histone macro-H2A.2 OS=Homo sapiens OX=9606 GN=H2AFY2 PE=1 SV=3	1	4	2	2	15.9	8.9	8.9	40.058	372	9.9878	14619000	2092800	2530900	1278600	589700	0	1446600	2893600	2225200	0	685720	0	876070
P13635	Ceruloplasmin	Cp	sp|P13635|CERU_RAT Ceruloplasmin OS=Rattus norvegicus OX=10116 GN=Cp PE=1 SV=3	3	9	9	9	9.3	9.3	9.3	120.84	1059	20.153	14563000	1102000	1895000	948690	454200	1357600	3495100	350260	1183500	1075400	1160500	240210	1300500
Q96AG4;Q5RJR8	Leucine-rich repeat-containing protein 59	LRRC59;Lrrc59	sp|Q96AG4|LRC59_HUMAN Leucine-rich repeat-containing protein 59 OS=Homo sapiens OX=9606 GN=LRRC59 PE=1 SV=1;sp|Q5RJR8|LRC59_RAT Leucine-rich repeat-containing protein 59 OS=Rattus norvegicus OX=10116 GN=Lrrc59 PE=1 SV=1	2	1	1	1	3.9	3.9	3.9	34.93	307	3.1184	14505000	1476100	1168800	0	962010	2481000	538190	1900600	2588600	911150	480820	0	1997600
P08503	Medium-chain specific acyl-CoA dehydrogenase, mitochondrial	Acadm	sp|P08503|ACADM_RAT Medium-chain specific acyl-CoA dehydrogenase, mitochondrial OS=Rattus norvegicus OX=10116 GN=Acadm PE=1 SV=1	1	3	3	3	11.9	11.9	11.9	46.555	421	8.1733	14485000	857200	452300	1432100	678300	2024300	645520	1234800	2631900	0	142260	2919700	1466600
Q9ULU8;Q62717	Calcium-dependent secretion activator 1	CADPS;Cadps	sp|Q9ULU8|CAPS1_HUMAN Calcium-dependent secretion activator 1 OS=Homo sapiens OX=9606 GN=CADPS PE=1 SV=3;sp|Q62717|CAPS1_RAT Calcium-dependent secretion activator 1 OS=Rattus norvegicus OX=10116 GN=Cadps PE=1 SV=1	3	5	5	5	4.3	4.3	4.3	152.78	1353	28.662	14480000	959210	2626400	631040	339300	3987600	924590	1003600	2197600	622870	301820	0	886420
Q4G061;P55884	Eukaryotic translation initiation factor 3 subunit B	Eif3b;EIF3B	sp|Q4G061|EIF3B_RAT Eukaryotic translation initiation factor 3 subunit B OS=Rattus norvegicus OX=10116 GN=Eif3b PE=1 SV=1;sp|P55884|EIF3B_HUMAN Eukaryotic translation initiation factor 3 subunit B OS=Homo sapiens OX=9606 GN=EIF3B PE=1 SV=3	2	2	2	2	2.6	2.6	2.6	90.91	797	4.032	14464000	2275000	1244800	183990	1202400	1508800	143660	1107600	3147300	0	2120600	1530400	0
P02625	Parvalbumin alpha	Pvalb	sp|P02625|PRVA_RAT Parvalbumin alpha OS=Rattus norvegicus OX=10116 GN=Pvalb PE=1 SV=2	1	2	2	2	24.5	24.5	24.5	11.925	110	14.866	14391000	1894100	1298100	1974900	1212300	1359200	0	576480	2393800	0	1510300	2172100	0
Q9Y6X4	Soluble lamin-associated protein of 75 kDa	FAM169A	sp|Q9Y6X4|F169A_HUMAN Soluble lamin-associated protein of 75 kDa OS=Homo sapiens OX=9606 GN=FAM169A PE=1 SV=2	1	1	1	1	1.2	1.2	1.2	74.954	670	3.7684	14357000	1309500	2747600	2881400	1275500	1079000	444790	269760	1968000	1335800	1045200	0	0
Q9QVC8;Q02790	Peptidyl-prolyl cis-trans isomerase FKBP4;Peptidyl-prolyl cis-trans isomerase FKBP4, N-terminally processed	Fkbp4;FKBP4	sp|Q9QVC8|FKBP4_RAT Peptidyl-prolyl cis-trans isomerase FKBP4 OS=Rattus norvegicus OX=10116 GN=Fkbp4 PE=1 SV=3;sp|Q02790|FKBP4_HUMAN Peptidyl-prolyl cis-trans isomerase FKBP4 OS=Homo sapiens OX=9606 GN=FKBP4 PE=1 SV=3	2	4	4	4	11.4	11.4	11.4	51.45	458	9.1707	14074000	1190600	1908700	931280	369270	732400	558000	2074400	2801400	0	224300	1692100	1592000
P21913;P21912	Succinate dehydrogenase [ubiquinone] iron-sulfur subunit, mitochondrial	Sdhb;SDHB	sp|P21913|SDHB_RAT Succinate dehydrogenase [ubiquinone] iron-sulfur subunit, mitochondrial OS=Rattus norvegicus OX=10116 GN=Sdhb PE=2 SV=2;sp|P21912|SDHB_HUMAN Succinate dehydrogenase [ubiquinone] iron-sulfur subunit, mitochondrial OS=Homo sapiens OX=9606	2	3	3	3	12.1	12.1	12.1	31.83	282	5.7784	13996000	741730	1724600	1944200	1264300	1255200	0	1357600	3031300	0	283780	336660	2056900
Q8IZP2;P50503;Q8NFI4;P50502	Putative protein FAM10A4;Hsc70-interacting protein;Putative protein FAM10A5	ST13P4;St13;ST13P5;ST13	sp|Q8IZP2|ST134_HUMAN Putative protein FAM10A4 OS=Homo sapiens OX=9606 GN=ST13P4 PE=5 SV=1;sp|P50503|F10A1_RAT Hsc70-interacting protein OS=Rattus norvegicus OX=10116 GN=St13 PE=1 SV=1;sp|Q8NFI4|F10A5_HUMAN Putative protein FAM10A5 OS=Homo sapiens OX=9606	4	1	1	1	4.2	4.2	4.2	27.406	240	3.7129	13989000	1925400	2811300	1711000	784140	0	1275300	1545900	2128300	0	0	753000	1054400
Q9EQP5	Prolargin	Prelp	sp|Q9EQP5|PRELP_RAT Prolargin OS=Rattus norvegicus OX=10116 GN=Prelp PE=2 SV=1	1	1	1	1	5	5	5	43.179	377	-2	13718000	2103900	0	791850	753820	0	0	249590	0	9818500	0	0	0
Q9UBT2	SUMO-activating enzyme subunit 2	UBA2	sp|Q9UBT2|SAE2_HUMAN SUMO-activating enzyme subunit 2 OS=Homo sapiens OX=9606 GN=UBA2 PE=1 SV=2	1	2	2	2	3.8	3.8	3.8	71.223	640	5.4987	13618000	1325200	2262700	2053800	120890	0	1714600	541000	2016100	1409000	501370	0	1673200
P51647	Retinal dehydrogenase 1	Aldh1a1	sp|P51647|AL1A1_RAT Retinal dehydrogenase 1 OS=Rattus norvegicus OX=10116 GN=Aldh1a1 PE=1 SV=3	1	2	2	2	5.6	5.6	5.6	54.458	501	58.352	13464000	791050	959730	1815800	749340	487390	1045500	1482900	1736300	1134300	0	1214500	2046900
Q6AYH5	Dynactin subunit 2	Dctn2	sp|Q6AYH5|DCTN2_RAT Dynactin subunit 2 OS=Rattus norvegicus OX=10116 GN=Dctn2 PE=1 SV=1	1	1	1	1	3.7	3.7	3.7	44.147	402	10.01	13358000	1633700	1687200	401410	1191200	1141000	1080400	1133700	1970200	0	858080	603620	1657700
Q3T1K5;P52907;P47755;B2GUZ5	F-actin-capping protein subunit alpha-2;F-actin-capping protein subunit alpha-1	Capza2;CAPZA1;CAPZA2;Capza1	sp|Q3T1K5|CAZA2_RAT F-actin-capping protein subunit alpha-2 OS=Rattus norvegicus OX=10116 GN=Capza2 PE=1 SV=1;sp|P52907|CAZA1_HUMAN F-actin-capping protein subunit alpha-1 OS=Homo sapiens OX=9606 GN=CAPZA1 PE=1 SV=3;sp|P47755|CAZA2_HUMAN F-actin-capping pr	4	1	1	1	3.5	3.5	3.5	32.967	286	6.3208	13268000	2509300	1418200	0	1593800	0	1225900	1712900	0	2588600	0	0	2219700
Q15393	Splicing factor 3B subunit 3	SF3B3	sp|Q15393|SF3B3_HUMAN Splicing factor 3B subunit 3 OS=Homo sapiens OX=9606 GN=SF3B3 PE=1 SV=4	1	6	6	6	6.2	6.2	6.2	135.58	1217	16.664	13137000	1622100	1948100	1212100	1320200	2187100	726850	1141900	536850	629080	388690	0	1424200
Q9NTU4	Testis-expressed sequence 40 protein	TEX40	sp|Q9NTU4|CTSRZ_HUMAN Cation channel sperm-associated protein subunit zeta OS=Homo sapiens OX=9606 GN=CATSPERZ PE=2 SV=1	1	1	1	1	5.5	5.5	5.5	22.838	200	-2	13069000	82702	1620700	2086200	1855900	0	2112200	0	4510300	0	800920	0	0
P13803	Electron transfer flavoprotein subunit alpha, mitochondrial	Etfa	sp|P13803|ETFA_RAT Electron transfer flavoprotein subunit alpha, mitochondrial OS=Rattus norvegicus OX=10116 GN=Etfa PE=1 SV=4	2	3	3	3	10.8	10.8	10.8	34.951	333	5.3506	12943000	1355800	2293400	1523000	775460	173130	156810	1408900	3536000	0	263520	1201100	255440
Q9H0F7	ADP-ribosylation factor-like protein 6	ARL6	sp|Q9H0F7|ARL6_HUMAN ADP-ribosylation factor-like protein 6 OS=Homo sapiens OX=9606 GN=ARL6 PE=1 SV=1	1	2	2	2	5.4	5.4	5.4	21.097	186	6.3464	12807000	1489900	1484200	2221800	334210	2484400	0	239670	977610	739220	409820	500310	1926200
P61266;P61265	Syntaxin-1B	STX1B;Stx1b	sp|P61266|STX1B_HUMAN Syntaxin-1B OS=Homo sapiens OX=9606 GN=STX1B PE=1 SV=1;sp|P61265|STX1B_RAT Syntaxin-1B OS=Rattus norvegicus OX=10116 GN=Stx1b PE=1 SV=1	2	1	1	1	4.9	4.9	4.9	33.244	288	4.2418	12794000	0	2521300	2116500	919170	0	376850	370760	4754800	451650	804690	478170	0
P07153	Dolichyl-diphosphooligosaccharide--protein glycosyltransferase subunit 1	Rpn1	sp|P07153|RPN1_RAT Dolichyl-diphosphooligosaccharide--protein glycosyltransferase subunit 1 OS=Rattus norvegicus OX=10116 GN=Rpn1 PE=2 SV=1	1	3	3	3	6.3	6.3	6.3	68.303	605	7.9044	12691000	1747800	1286300	1156100	400000	2097600	655890	1407300	1719000	464880	195840	0	1560400
P62859;P62857	40S ribosomal protein S28	Rps28;RPS28	sp|P62859|RS28_RAT 40S ribosomal protein S28 OS=Rattus norvegicus OX=10116 GN=Rps28 PE=1 SV=1;sp|P62857|RS28_HUMAN 40S ribosomal protein S28 OS=Homo sapiens OX=9606 GN=RPS28 PE=1 SV=1	2	1	1	1	17.4	17.4	17.4	7.8409	69	4.3265	12625000	311700	1248100	1612100	671190	1345800	0	797330	2593600	0	593020	2303500	1148300
P10066	Gamma-crystallin B	Crygb	sp|P10066|CRGB_RAT Gamma-crystallin B OS=Rattus norvegicus OX=10116 GN=Crygb PE=3 SV=3	1	2	2	2	9.7	9.7	9.7	21.089	175	5.5665	12491000	226330	7650600	422550	272200	1960800	0	356360	293120	0	0	1102700	206530
Q9UJS0	Calcium-binding mitochondrial carrier protein Aralar2	SLC25A13	sp|Q9UJS0|CMC2_HUMAN Calcium-binding mitochondrial carrier protein Aralar2 OS=Homo sapiens OX=9606 GN=SLC25A13 PE=1 SV=2	1	6	1	1	9.8	1.9	1.9	74.175	675	2.6007	12421000	1464200	1650700	1576100	118700	720870	1394500	361640	2242900	1108900	0	0	1782600
P25787;P17220	Proteasome subunit alpha type-2	PSMA2;Psma2	sp|P25787|PSA2_HUMAN Proteasome subunit alpha type-2 OS=Homo sapiens OX=9606 GN=PSMA2 PE=1 SV=2;sp|P17220|PSA2_RAT Proteasome subunit alpha type-2 OS=Rattus norvegicus OX=10116 GN=Psma2 PE=1 SV=3	2	2	2	2	14.5	14.5	14.5	25.898	234	4.7116	12409000	1435500	1336600	931420	547140	1697800	0	1349400	3412000	0	285410	0	1413800
P62902;P62899	60S ribosomal protein L31	Rpl31;RPL31	sp|P62902|RL31_RAT 60S ribosomal protein L31 OS=Rattus norvegicus OX=10116 GN=Rpl31 PE=2 SV=1;sp|P62899|RL31_HUMAN 60S ribosomal protein L31 OS=Homo sapiens OX=9606 GN=RPL31 PE=1 SV=1	2	1	1	1	11.2	11.2	11.2	14.463	125	101.73	12350000	762600	1492800	1712300	217930	1223700	0	486390	2721000	0	622680	2235100	875110
Q9Z1B2	Glutathione S-transferase Mu 5	Gstm5	sp|Q9Z1B2|GSTM5_RAT Glutathione S-transferase Mu 5 OS=Rattus norvegicus OX=10116 GN=Gstm5 PE=1 SV=3	1	4	2	2	18.2	11.1	11.1	26.629	225	23.928	12202000	1375900	1730800	722830	69826	1649800	0	1676900	2749100	0	0	578710	1648400
Q9NTK5;A0JPJ7	Obg-like ATPase 1	OLA1;Ola1	sp|Q9NTK5|OLA1_HUMAN Obg-like ATPase 1 OS=Homo sapiens OX=9606 GN=OLA1 PE=1 SV=2;sp|A0JPJ7|OLA1_RAT Obg-like ATPase 1 OS=Rattus norvegicus OX=10116 GN=Ola1 PE=2 SV=1	2	2	2	2	6.6	6.6	6.6	44.743	396	10.408	12201000	0	202610	759070	753870	2033700	372170	1357400	2680800	1258700	0	877600	1905500
Q6AY84;Q12765	Secernin-1	Scrn1;SCRN1	sp|Q6AY84|SCRN1_RAT Secernin-1 OS=Rattus norvegicus OX=10116 GN=Scrn1 PE=1 SV=1;sp|Q12765|SCRN1_HUMAN Secernin-1 OS=Homo sapiens OX=9606 GN=SCRN1 PE=1 SV=2	2	1	1	1	3.1	3.1	3.1	46.396	414	2.5888	12174000	309640	0	2397100	836720	2924500	398620	266250	3842300	0	679920	85138	434130
P10536	Ras-related protein Rab-1B	Rab1b	sp|P10536|RAB1B_RAT Ras-related protein Rab-1B OS=Rattus norvegicus OX=10116 GN=Rab1b PE=1 SV=1	1	3	1	1	22.9	8	8	22.163	201	5.6184	12125000	1191200	121200	1168100	475280	3142700	0	346010	2224900	0	323640	1318300	1813800
Q9Y224	UPF0568 protein C14orf166	C14orf166	sp|Q9Y224|RTRAF_HUMAN RNA transcription, translation and transport factor protein OS=Homo sapiens OX=9606 GN=RTRAF PE=1 SV=1	1	3	3	3	15.2	15.2	15.2	28.068	244	13.384	11921000	2281800	464510	1149900	87124	1460800	0	2214800	3672000	0	0	114040	476470
P41567	Eukaryotic translation initiation factor 1	EIF1	sp|P41567|EIF1_HUMAN Eukaryotic translation initiation factor 1 OS=Homo sapiens OX=9606 GN=EIF1 PE=1 SV=1	1	1	1	1	15	15	15	12.732	113	15.661	11787000	648120	745720	2036700	913520	975540	0	417800	2312800	0	537950	2310800	888200
P43487	Ran-specific GTPase-activating protein	RANBP1	sp|P43487|RANG_HUMAN Ran-specific GTPase-activating protein OS=Homo sapiens OX=9606 GN=RANBP1 PE=1 SV=1	1	2	2	2	16.9	16.9	16.9	23.31	201	5.0075	11758000	870720	1209900	1315700	390220	0	0	0	4124600	0	0	1791600	2055000
Q9UDW1	Cytochrome b-c1 complex subunit 9	UQCR10	sp|Q9UDW1|QCR9_HUMAN Cytochrome b-c1 complex subunit 9 OS=Homo sapiens OX=9606 GN=UQCR10 PE=1 SV=3	1	1	1	1	11.1	11.1	11.1	7.3084	63	3.0434	11735000	1667100	1544200	2104200	662150	0	0	501100	2900600	0	90176	2265600	0
P68036	Ubiquitin-conjugating enzyme E2 L3	UBE2L3	sp|P68036|UB2L3_HUMAN Ubiquitin-conjugating enzyme E2 L3 OS=Homo sapiens OX=9606 GN=UBE2L3 PE=1 SV=1	1	1	1	1	9.7	9.7	9.7	17.861	154	2.7024	11718000	1890300	316710	415360	366250	903850	0	915510	3392400	0	0	1629700	1888300
O09175;Q9H4A4	Aminopeptidase B	Rnpep;RNPEP	sp|O09175|AMPB_RAT Aminopeptidase B OS=Rattus norvegicus OX=10116 GN=Rnpep PE=1 SV=2;sp|Q9H4A4|AMPB_HUMAN Aminopeptidase B OS=Homo sapiens OX=9606 GN=RNPEP PE=1 SV=2	2	5	5	5	9.2	9.2	9.2	72.619	650	18.524	11536000	1419700	1276400	2749500	175390	1325500	2142900	0	1388700	0	614210	0	443760
P82471;P50148	Guanine nucleotide-binding protein G(q) subunit alpha	Gnaq;GNAQ	sp|P82471|GNAQ_RAT Guanine nucleotide-binding protein G(q) subunit alpha OS=Rattus norvegicus OX=10116 GN=Gnaq PE=2 SV=2;sp|P50148|GNAQ_HUMAN Guanine nucleotide-binding protein G(q) subunit alpha OS=Homo sapiens OX=9606 GN=GNAQ PE=1 SV=4	2	2	2	1	8.4	8.4	5.3	42.144	359	4.9353	11530000	2268000	802750	0	535120	1204700	999460	1460300	1911400	0	0	1662800	685840
Q6MGD0	Protein CutA	Cuta	sp|Q6MGD0|CUTA_RAT Protein CutA OS=Rattus norvegicus OX=10116 GN=Cuta PE=1 SV=2	1	1	1	1	7.9	7.9	7.9	18.659	177	3.3662	11425000	1180300	1329500	1403700	601550	1541200	0	661240	1741800	0	695740	1253000	1017400
O75182	Paired amphipathic helix protein Sin3b	SIN3B	sp|O75182|SIN3B_HUMAN Paired amphipathic helix protein Sin3b OS=Homo sapiens OX=9606 GN=SIN3B PE=1 SV=2	1	1	1	1	0.8	0.8	0.8	133.06	1162	2.788	11375000	1522100	1186000	2358000	1629200	0	1258100	0	2659100	0	762530	0	0
P68136;P68133;P68035;P68032;P63269;P63267;P62738;P62736	Actin, alpha skeletal muscle;Actin, alpha cardiac muscle 1;Actin, gamma-enteric smooth muscle;Actin, aortic smooth muscle	Acta1;ACTA1;Actc1;ACTC1;Actg2;ACTG2;Acta2;ACTA2	sp|P68136|ACTS_RAT Actin, alpha skeletal muscle OS=Rattus norvegicus OX=10116 GN=Acta1 PE=1 SV=1;sp|P68133|ACTS_HUMAN Actin, alpha skeletal muscle OS=Homo sapiens OX=9606 GN=ACTA1 PE=1 SV=1;sp|P68035|ACTC_RAT Actin, alpha cardiac muscle 1 OS=Rattus norvegi	8	13	1	1	30.5	4.2	4.2	42.051	377	2.8974	11341000	3215200	1375400	0	2699200	0	0	766350	0	0	0	3284500	0
Q4KM49;P54577	Tyrosine--tRNA ligase, cytoplasmic;Tyrosine--tRNA ligase, cytoplasmic, N-terminally processed	Yars;YARS	sp|Q4KM49|SYYC_RAT Tyrosine--tRNA ligase, cytoplasmic OS=Rattus norvegicus OX=10116 GN=Yars PE=2 SV=3;sp|P54577|SYYC_HUMAN Tyrosine--tRNA ligase, cytoplasmic OS=Homo sapiens OX=9606 GN=YARS PE=1 SV=4	2	2	2	2	3	3	3	59.115	528	3.4591	11327000	6498900	179610	672170	211300	137650	51034	0	368510	506580	123070	244030	2334500
P13086	Succinyl-CoA ligase [ADP/GDP-forming] subunit alpha, mitochondrial	Suclg1	sp|P13086|SUCA_RAT Succinate--CoA ligase [ADP/GDP-forming] subunit alpha, mitochondrial OS=Rattus norvegicus OX=10116 GN=Suclg1 PE=2 SV=2	1	1	1	1	4.6	4.6	4.6	36.148	346	9.0275	11324000	1660800	2535400	0	0	529290	932400	989920	3349900	1326800	0	0	0
Q9Y4Y9	U6 snRNA-associated Sm-like protein LSm5	LSM5	sp|Q9Y4Y9|LSM5_HUMAN U6 snRNA-associated Sm-like protein LSm5 OS=Homo sapiens OX=9606 GN=LSM5 PE=1 SV=3	1	1	1	1	20.9	20.9	20.9	9.9374	91	18.782	11275000	1026000	1224000	1594400	892840	0	1173600	378900	1761100	0	781620	1368100	1074700
Q5BK63	NADH dehydrogenase [ubiquinone] 1 alpha subcomplex subunit 9, mitochondrial	Ndufa9	sp|Q5BK63|NDUA9_RAT NADH dehydrogenase [ubiquinone] 1 alpha subcomplex subunit 9, mitochondrial OS=Rattus norvegicus OX=10116 GN=Ndufa9 PE=1 SV=2	1	2	2	2	6.9	6.9	6.9	42.559	377	7.973	11179000	526770	0	2198400	282140	1026400	353720	1670200	2312600	0	360270	459430	1989000
P25789;P21670	Proteasome subunit alpha type-4	PSMA4;Psma4	sp|P25789|PSA4_HUMAN Proteasome subunit alpha type-4 OS=Homo sapiens OX=9606 GN=PSMA4 PE=1 SV=1;sp|P21670|PSA4_RAT Proteasome subunit alpha type-4 OS=Rattus norvegicus OX=10116 GN=Psma4 PE=1 SV=1	2	1	1	1	3.8	3.8	3.8	29.483	261	6.382	11133000	1172300	1168000	801960	689440	0	0	1548000	2202000	929740	0	1056600	1564700
P27881;P52789	Hexokinase-2	Hk2;HK2	sp|P27881|HXK2_RAT Hexokinase-2 OS=Rattus norvegicus OX=10116 GN=Hk2 PE=1 SV=1;sp|P52789|HXK2_HUMAN Hexokinase-2 OS=Homo sapiens OX=9606 GN=HK2 PE=1 SV=2	4	7	5	5	9.1	6.5	6.5	102.54	917	11.053	10991000	279320	1821600	2162300	479800	886490	458190	1440800	1318400	0	794610	0	1349500
P54687;P54690	Branched-chain-amino-acid aminotransferase, cytosolic	BCAT1;Bcat1	sp|P54687|BCAT1_HUMAN Branched-chain-amino-acid aminotransferase, cytosolic OS=Homo sapiens OX=9606 GN=BCAT1 PE=1 SV=3;sp|P54690|BCAT1_RAT Branched-chain-amino-acid aminotransferase, cytosolic OS=Rattus norvegicus OX=10116 GN=Bcat1 PE=1 SV=1	2	1	1	1	2.1	2.1	2.1	42.966	386	3.5999	10970000	2480100	0	788730	456560	1797000	0	1565200	2212100	0	377150	0	1293500
P23978;P30531	Sodium- and chloride-dependent GABA transporter 1	Slc6a1;SLC6A1	sp|P23978|SC6A1_RAT Sodium- and chloride-dependent GABA transporter 1 OS=Rattus norvegicus OX=10116 GN=Slc6a1 PE=1 SV=1;sp|P30531|SC6A1_HUMAN Sodium- and chloride-dependent GABA transporter 1 OS=Homo sapiens OX=9606 GN=SLC6A1 PE=1 SV=2	2	2	2	2	5.5	5.5	5.5	67.001	599	4.47	10928000	105400	2164600	199280	1083100	94839	899700	1516300	3022000	812110	154310	173410	703180
P46781;P29314	40S ribosomal protein S9	RPS9;Rps9	sp|P46781|RS9_HUMAN 40S ribosomal protein S9 OS=Homo sapiens OX=9606 GN=RPS9 PE=1 SV=3;sp|P29314|RS9_RAT 40S ribosomal protein S9 OS=Rattus norvegicus OX=10116 GN=Rps9 PE=1 SV=4	2	2	2	2	8.2	8.2	8.2	22.591	194	4.9176	10836000	0	662560	1282600	0	599520	274450	0	2186400	1299900	410280	1734900	2385800
P68182	cAMP-dependent protein kinase catalytic subunit beta	Prkacb	sp|P68182|KAPCB_RAT cAMP-dependent protein kinase catalytic subunit beta OS=Rattus norvegicus OX=10116 GN=Prkacb PE=1 SV=2	1	6	1	1	20.5	3.4	3.4	40.707	351	3.1865	10834000	1380400	1116600	771730	0	1402900	0	1392000	1595900	1009000	53475	1046600	1065000
Q6AYT3;Q9Y3I0	tRNA-splicing ligase RtcB homolog	Rtcb;RTCB	sp|Q6AYT3|RTCB_RAT tRNA-splicing ligase RtcB homolog OS=Rattus norvegicus OX=10116 GN=Rtcb PE=2 SV=1;sp|Q9Y3I0|RTCB_HUMAN tRNA-splicing ligase RtcB homolog OS=Homo sapiens OX=9606 GN=RTCB PE=1 SV=1	2	3	3	3	8.9	8.9	8.9	55.249	505	6.4293	10818000	547280	3665500	1264600	266490	2098500	145490	429570	824300	0	231530	748960	595550
Q62658	Peptidyl-prolyl cis-trans isomerase FKBP1A	Fkbp1a	sp|Q62658|FKB1A_RAT Peptidyl-prolyl cis-trans isomerase FKBP1A OS=Rattus norvegicus OX=10116 GN=Fkbp1a PE=1 SV=3	1	1	1	1	12	12	12	11.922	108	8.1711	10784000	0	1589500	1559400	805450	1658600	0	974850	2400800	0	864270	0	930870
Q96PY5;O95466	Formin-like protein 2;Formin-like protein 1	FMNL2;FMNL1	sp|Q96PY5|FMNL2_HUMAN Formin-like protein 2 OS=Homo sapiens OX=9606 GN=FMNL2 PE=1 SV=3;sp|O95466|FMNL1_HUMAN Formin-like protein 1 OS=Homo sapiens OX=9606 GN=FMNL1 PE=1 SV=3	2	2	2	2	1.8	1.8	1.8	123.32	1086	3.3189	10685000	185670	1502300	4010700	80821	1110700	0	69434	132440	0	79508	637240	2875800
Q02880	DNA topoisomerase 2-beta	TOP2B	sp|Q02880|TOP2B_HUMAN DNA topoisomerase 2-beta OS=Homo sapiens OX=9606 GN=TOP2B PE=1 SV=3	2	7	7	6	5.3	5.3	4.6	183.26	1626	25.52	10660000	536890	4009700	0	0	3193200	71009	1171000	1202200	0	236820	0	238760
Q5HZV9;Q15435	Protein phosphatase 1 regulatory subunit 7	Ppp1r7;PPP1R7	sp|Q5HZV9|PP1R7_RAT Protein phosphatase 1 regulatory subunit 7 OS=Rattus norvegicus OX=10116 GN=Ppp1r7 PE=1 SV=1;sp|Q15435|PP1R7_HUMAN Protein phosphatase 1 regulatory subunit 7 OS=Homo sapiens OX=9606 GN=PPP1R7 PE=1 SV=1	2	2	2	2	8.1	8.1	8.1	41.296	360	49.055	10633000	1895700	748270	936010	533350	969670	720710	264030	1626400	1007900	996300	181960	752380
Q9EST6	Acidic leucine-rich nuclear phosphoprotein 32 family member B	Anp32b	sp|Q9EST6|AN32B_RAT Acidic leucine-rich nuclear phosphoprotein 32 family member B OS=Rattus norvegicus OX=10116 GN=Anp32b PE=1 SV=1	1	3	2	2	14.3	11.4	11.4	31.06	272	7.6401	10531000	712080	3268300	852940	0	0	0	329150	4003300	0	458110	203910	702970
Q58FF8	Putative heat shock protein HSP 90-beta 2	HSP90AB2P	sp|Q58FF8|H90B2_HUMAN Putative heat shock protein HSP 90-beta 2 OS=Homo sapiens OX=9606 GN=HSP90AB2P PE=1 SV=2	1	6	1	1	15.7	3.9	3.9	44.348	381	13.269	10460000	132990	1112200	377520	1071700	188590	2655000	101130	1631500	0	729570	0	2459400
Q9UI26	Importin-11	IPO11	sp|Q9UI26|IPO11_HUMAN Importin-11 OS=Homo sapiens OX=9606 GN=IPO11 PE=1 SV=1	1	1	1	1	1.4	1.4	1.4	112.53	975	2.7551	10408000	0	0	0	9812800	0	0	0	356580	0	0	239010	0
Q9JLZ1;O76003	Glutaredoxin-3	Glrx3;GLRX3	sp|Q9JLZ1|GLRX3_RAT Glutaredoxin-3 OS=Rattus norvegicus OX=10116 GN=Glrx3 PE=1 SV=2;sp|O76003|GLRX3_HUMAN Glutaredoxin-3 OS=Homo sapiens OX=9606 GN=GLRX3 PE=1 SV=2	2	2	2	2	10.1	10.1	10.1	37.849	337	4.1559	10376000	1094200	1742700	520050	462970	1392300	971130	0	1606400	132200	282710	1576800	594440
Q4KM73;P30085	UMP-CMP kinase	Cmpk1;CMPK1	sp|Q4KM73|KCY_RAT UMP-CMP kinase OS=Rattus norvegicus OX=10116 GN=Cmpk1 PE=1 SV=2;sp|P30085|KCY_HUMAN UMP-CMP kinase OS=Homo sapiens OX=9606 GN=CMPK1 PE=1 SV=3	2	2	2	2	10.2	10.2	10.2	22.169	196	3.6491	10357000	1037700	1284700	1112900	400250	1733100	0	168250	1945600	512610	251060	632270	1278200
P11232	Thioredoxin	Txn	sp|P11232|THIO_RAT Thioredoxin OS=Rattus norvegicus OX=10116 GN=Txn PE=1 SV=2	1	1	1	1	10.5	10.5	10.5	11.673	105	5.3354	10355000	1007600	1232600	1308400	675000	1371600	548130	856440	1483800	0	618350	1252800	0
P62997;P62995	Transformer-2 protein homolog beta	Tra2b;TRA2B	sp|P62997|TRA2B_RAT Transformer-2 protein homolog beta OS=Rattus norvegicus OX=10116 GN=Tra2b PE=1 SV=1;sp|P62995|TRA2B_HUMAN Transformer-2 protein homolog beta OS=Homo sapiens OX=9606 GN=TRA2B PE=1 SV=1	2	3	3	3	13.5	13.5	13.5	33.665	288	10.319	10310000	2097800	1183600	0	893300	2440000	758820	916830	0	0	0	336240	1683600
P10768;B0BNE5	S-formylglutathione hydrolase	ESD;Esd	sp|P10768|ESTD_HUMAN S-formylglutathione hydrolase OS=Homo sapiens OX=9606 GN=ESD PE=1 SV=2;sp|B0BNE5|ESTD_RAT S-formylglutathione hydrolase OS=Rattus norvegicus OX=10116 GN=Esd PE=2 SV=1	2	1	1	1	6.4	6.4	6.4	31.462	282	8.8024	10182000	578270	1648200	1292900	0	1768500	830900	1378000	1422300	0	0	0	1262700
Q8TDY4	Arf-GAP with SH3 domain, ANK repeat and PH domain-containing protein 3	ASAP3	sp|Q8TDY4|ASAP3_HUMAN Arf-GAP with SH3 domain, ANK repeat and PH domain-containing protein 3 OS=Homo sapiens OX=9606 GN=ASAP3 PE=1 SV=1	1	1	1	1	1.2	1.2	1.2	99.154	903	3.7652	9912400	192650	428180	396060	538430	280360	0	539200	598460	4656000	0	1103500	1179500
P85834;P49411	Elongation factor Tu, mitochondrial	Tufm;TUFM	sp|P85834|EFTU_RAT Elongation factor Tu, mitochondrial OS=Rattus norvegicus OX=10116 GN=Tufm PE=1 SV=1;sp|P49411|EFTU_HUMAN Elongation factor Tu, mitochondrial OS=Homo sapiens OX=9606 GN=TUFM PE=1 SV=2	2	2	2	2	5.8	5.8	5.8	49.522	452	8.0595	9779800	1150000	2951400	0	676060	0	872840	0	2042500	0	0	849440	1237500
O35331	Pyridoxal kinase	Pdxk	sp|O35331|PDXK_RAT Pyridoxal kinase OS=Rattus norvegicus OX=10116 GN=Pdxk PE=1 SV=1	1	1	1	1	5.4	5.4	5.4	34.908	312	13.621	9666800	689190	1473800	927290	1011600	2315000	0	722250	1126900	0	0	564860	835880
B2GV06	Succinyl-CoA:3-ketoacid coenzyme A transferase 1, mitochondrial	Oxct1	sp|B2GV06|SCOT1_RAT Succinyl-CoA:3-ketoacid coenzyme A transferase 1, mitochondrial OS=Rattus norvegicus OX=10116 GN=Oxct1 PE=1 SV=1	1	2	2	2	9.2	9.2	9.2	56.203	520	73.388	9652100	1665400	1708700	1066800	678180	1238700	172260	989490	701440	0	492920	521650	416620
P13929	Beta-enolase	ENO3	sp|P13929|ENOB_HUMAN Beta-enolase OS=Homo sapiens OX=9606 GN=ENO3 PE=1 SV=5	1	7	1	1	27.6	6.9	6.9	46.986	434	7.51	9622800	0	33072	0	0	0	0	0	509460	7661900	0	0	1418400
P61081	NEDD8-conjugating enzyme Ubc12	UBE2M	sp|P61081|UBC12_HUMAN NEDD8-conjugating enzyme Ubc12 OS=Homo sapiens OX=9606 GN=UBE2M PE=1 SV=1	1	2	2	2	13.1	13.1	13.1	20.9	183	6.8824	9615600	2975700	940070	844510	184140	1550300	171570	37239	514870	1215600	555120	0	626470
Q5FWT7;Q8WVY7	Ubiquitin-like domain-containing CTD phosphatase 1	Ublcp1;UBLCP1	sp|Q5FWT7|UBCP1_RAT Ubiquitin-like domain-containing CTD phosphatase 1 OS=Rattus norvegicus OX=10116 GN=Ublcp1 PE=2 SV=1;sp|Q8WVY7|UBCP1_HUMAN Ubiquitin-like domain-containing CTD phosphatase 1 OS=Homo sapiens OX=9606 GN=UBLCP1 PE=1 SV=2	2	2	2	2	6.6	6.6	6.6	36.866	318	2.8801	9603000	1792900	398990	0	424800	295850	1341100	1453500	1694700	0	275080	1004100	921920
O00571;O15523	ATP-dependent RNA helicase DDX3X;ATP-dependent RNA helicase DDX3Y	DDX3X;DDX3Y	sp|O00571|DDX3X_HUMAN ATP-dependent RNA helicase DDX3X OS=Homo sapiens OX=9606 GN=DDX3X PE=1 SV=3;sp|O15523|DDX3Y_HUMAN ATP-dependent RNA helicase DDX3Y OS=Homo sapiens OX=9606 GN=DDX3Y PE=1 SV=2	2	4	4	4	6.5	6.5	6.5	73.243	662	12.011	9529800	876210	318420	1365900	313400	904690	890210	302940	1205000	955600	363310	0	2034100
Q6P7R8	Very-long-chain 3-oxoacyl-CoA reductase	Hsd17b12	sp|Q6P7R8|DHB12_RAT Very-long-chain 3-oxoacyl-CoA reductase OS=Rattus norvegicus OX=10116 GN=Hsd17b12 PE=2 SV=1	1	2	2	2	9.6	9.6	9.6	34.84	312	7.2942	9492100	313640	229320	1100200	246390	532920	0	893700	2945600	832160	196000	671860	1530300
P18163	Long-chain-fatty-acid--CoA ligase 1	Acsl1	sp|P18163|ACSL1_RAT Long-chain-fatty-acid--CoA ligase 1 OS=Rattus norvegicus OX=10116 GN=Acsl1 PE=1 SV=1	3	4	4	4	5.4	5.4	5.4	78.178	699	7.3234	9478800	1357400	941980	1197400	138280	152200	1210700	377410	1947200	1950300	0	0	205850
Q5M7A7	CB1 cannabinoid receptor-interacting protein 1	Cnrip1	sp|Q5M7A7|CNRP1_RAT CB1 cannabinoid receptor-interacting protein 1 OS=Rattus norvegicus OX=10116 GN=Cnrip1 PE=1 SV=1	1	2	2	2	23.8	23.8	23.8	18.658	164	11.73	9404100	0	1030100	1571300	0	1835600	0	690810	2075000	0	0	789890	1411500
Q5I0G4	Glycine--tRNA ligase	Gars	sp|Q5I0G4|GARS_RAT Glycine--tRNA ligase (Fragment) OS=Rattus norvegicus OX=10116 GN=Gars PE=1 SV=1	2	3	3	3	6.1	6.1	6.1	72.029	637	7.753	9401900	1339600	865620	2172200	0	481820	881750	274690	751920	1032600	341260	0	1260500
P51840	Guanylyl cyclase GC-E	Gucy2e	sp|P51840|GUC2E_RAT Guanylyl cyclase GC-E OS=Rattus norvegicus OX=10116 GN=Gucy2e PE=1 SV=1	4	5	5	5	6.7	6.7	6.7	120.8	1108	11.6	9380200	0	1072600	1474600	647620	835460	1715700	146620	1308400	534810	306800	0	1337400
Q1KMD3	Heterogeneous nuclear ribonucleoprotein U-like protein 2	HNRNPUL2	sp|Q1KMD3|HNRL2_HUMAN Heterogeneous nuclear ribonucleoprotein U-like protein 2 OS=Homo sapiens OX=9606 GN=HNRNPUL2 PE=1 SV=1	1	2	2	2	2.4	2.4	2.4	85.104	747	5.2001	9361500	741680	1750600	1062200	631690	1067600	266220	815370	2207100	375810	443180	0	0
Q9Z339	Glutathione S-transferase omega-1	Gsto1	sp|Q9Z339|GSTO1_RAT Glutathione S-transferase omega-1 OS=Rattus norvegicus OX=10116 GN=Gsto1 PE=1 SV=2	1	1	1	1	4.1	4.1	4.1	27.669	241	5.6504	9355800	631630	696790	1663400	272350	2526900	142690	827290	756140	204460	0	288830	1345300
Q91V33;Q07666	KH domain-containing, RNA-binding, signal transduction-associated protein 1	Khdrbs1;KHDRBS1	sp|Q91V33|KHDR1_RAT KH domain-containing, RNA-binding, signal transduction-associated protein 1 OS=Rattus norvegicus OX=10116 GN=Khdrbs1 PE=1 SV=1;sp|Q07666|KHDR1_HUMAN KH domain-containing, RNA-binding, signal transduction-associated protein 1 OS=Homo sap	2	2	2	2	2.5	2.5	2.5	48.315	443	3.4907	9328400	758620	1610500	1386300	234180	0	450490	872040	1863000	0	745300	1408000	0
Q09167;Q13243;G3V6S8;Q13247;Q08170	Serine/arginine-rich splicing factor 5;Serine/arginine-rich splicing factor 6;Serine/arginine-rich splicing factor 4	Srsf5;SRSF5;Srsf6;SRSF6;SRSF4	sp|Q09167|SRSF5_RAT Serine/arginine-rich splicing factor 5 OS=Rattus norvegicus OX=10116 GN=Srsf5 PE=1 SV=1;sp|Q13243|SRSF5_HUMAN Serine/arginine-rich splicing factor 5 OS=Homo sapiens OX=9606 GN=SRSF5 PE=1 SV=1;sp|G3V6S8|SRSF6_RAT Serine/arginine-rich spl	5	2	2	2	8.9	8.9	8.9	30.891	269	6.1462	9320000	1237700	0	749750	0	1109400	1069600	0	2838000	956360	0	236000	1123200
P06733	Alpha-enolase	ENO1	sp|P06733|ENOA_HUMAN Alpha-enolase OS=Homo sapiens OX=9606 GN=ENO1 PE=1 SV=2	1	15	1	1	33.9	3.2	3.2	47.168	434	5.1112	9297200	0	0	0	0	0	0	0	0	0	1604300	0	7692800
O08839;O00499	Myc box-dependent-interacting protein 1	Bin1;BIN1	sp|O08839|BIN1_RAT Myc box-dependent-interacting protein 1 OS=Rattus norvegicus OX=10116 GN=Bin1 PE=1 SV=1;sp|O00499|BIN1_HUMAN Myc box-dependent-interacting protein 1 OS=Homo sapiens OX=9606 GN=BIN1 PE=1 SV=1	2	2	2	2	4.1	4.1	4.1	64.532	588	7.6879	9177800	1429600	627700	757630	87338	773960	986260	943770	1845600	270880	498890	0	956100
B0BNM9;Q9NZD2	Glycolipid transfer protein	GLTP	sp|B0BNM9|GLTP_RAT Glycolipid transfer protein OS=Rattus norvegicus OX=10116 GN=GLTP PE=2 SV=1;sp|Q9NZD2|GLTP_HUMAN Glycolipid transfer protein OS=Homo sapiens OX=9606 GN=GLTP PE=1 SV=3	2	2	2	2	7.7	7.7	7.7	23.703	209	3.7977	9158500	2441800	664790	2415600	31398	1404800	0	771280	139400	0	830610	0	458830
Q02153;P20595	Guanylate cyclase soluble subunit beta-1	GUCY1B3;Gucy1b3	sp|Q02153|GCYB1_HUMAN Guanylate cyclase soluble subunit beta-1 OS=Homo sapiens OX=9606 GN=GUCY1B1 PE=1 SV=1;sp|P20595|GCYB1_RAT Guanylate cyclase soluble subunit beta-1 OS=Rattus norvegicus OX=10116 GN=Gucy1b1 PE=1 SV=2	2	3	3	3	6.1	6.1	6.1	70.514	619	11.313	9123300	1018600	802160	1390500	249810	1036000	1366400	669750	425470	489180	222040	0	1453400
Q63362	NADH dehydrogenase [ubiquinone] 1 alpha subcomplex subunit 5	Ndufa5	sp|Q63362|NDUA5_RAT NADH dehydrogenase [ubiquinone] 1 alpha subcomplex subunit 5 OS=Rattus norvegicus OX=10116 GN=Ndufa5 PE=1 SV=3	1	1	1	1	17.2	17.2	17.2	13.412	116	2.8232	9094900	915000	870950	1087200	584090	2335700	0	193720	789590	0	547900	710060	1060700
Q9NVA2;B3GNI6	Septin-11	SEPT11;Sept11	sp|Q9NVA2|SEP11_HUMAN Septin-11 OS=Homo sapiens OX=9606 GN=SEPT11 PE=1 SV=3;sp|B3GNI6|SEP11_RAT Septin-11 OS=Rattus norvegicus OX=10116 GN=Sept11 PE=1 SV=1	2	2	2	2	5.4	5.4	5.4	49.398	429	4.7637	8999800	3398300	1906300	609120	0	612330	0	0	2149200	0	0	324640	0
Q60587	Trifunctional enzyme subunit beta, mitochondrial;3-ketoacyl-CoA thiolase	Hadhb	sp|Q60587|ECHB_RAT Trifunctional enzyme subunit beta, mitochondrial OS=Rattus norvegicus OX=10116 GN=Hadhb PE=1 SV=1	1	1	1	1	2.3	2.3	2.3	51.414	475	3.8729	8973100	863010	1430400	1714200	0	0	0	657520	2367300	0	623630	422410	894730
P30713	Glutathione S-transferase theta-2	Gstt2	sp|P30713|GSTT2_RAT Glutathione S-transferase theta-2 OS=Rattus norvegicus OX=10116 GN=Gstt2 PE=1 SV=3	1	2	2	2	9.8	9.8	9.8	27.439	244	6.98	8940900	538000	891090	2501300	72587	539110	0	680940	2389400	0	213840	512070	602590
P28073;P28072	Proteasome subunit beta type-6	Psmb6;PSMB6	sp|P28073|PSB6_RAT Proteasome subunit beta type-6 OS=Rattus norvegicus OX=10116 GN=Psmb6 PE=1 SV=3;sp|P28072|PSB6_HUMAN Proteasome subunit beta type-6 OS=Homo sapiens OX=9606 GN=PSMB6 PE=1 SV=4	2	2	2	2	8.8	8.8	8.8	25.289	238	5.1891	8936700	1310700	978840	1010200	753880	884230	0	800690	1685600	0	606940	905630	0
Q8TBG9;P22831	Synaptoporin	SYNPR;Synpr	sp|Q8TBG9|SYNPR_HUMAN Synaptoporin OS=Homo sapiens OX=9606 GN=SYNPR PE=1 SV=1;sp|P22831|SYNPR_RAT Synaptoporin OS=Rattus norvegicus OX=10116 GN=Synpr PE=1 SV=2	2	1	1	1	5.3	5.3	5.3	29.166	265	4.1311	8935100	1105700	1596400	323250	0	2539600	0	1353900	1149600	866580	0	0	0
P69060	N-acylneuraminate cytidylyltransferase	Cmas	sp|P69060|NEUA_RAT N-acylneuraminate cytidylyltransferase OS=Rattus norvegicus OX=10116 GN=Cmas PE=2 SV=1	1	1	1	1	2.8	2.8	2.8	48.129	432	3.1202	8920100	498830	166830	1244600	590520	573720	959850	876460	1391700	675970	159440	865230	916970
P84076;P84074;P37235;Q5PQN0;P61601	Neuron-specific calcium-binding protein hippocalcin;Hippocalcin-like protein 1;Neurocalcin-delta	Hpca;HPCA;HPCAL1;Ncald;NCALD	sp|P84076|HPCA_RAT Neuron-specific calcium-binding protein hippocalcin OS=Rattus norvegicus OX=10116 GN=Hpca PE=1 SV=2;sp|P84074|HPCA_HUMAN Neuron-specific calcium-binding protein hippocalcin OS=Homo sapiens OX=9606 GN=HPCA PE=1 SV=2;sp|P37235|HPCL1_HUMAN	5	3	1	1	14.5	4.1	4.1	22.427	193	2.6882	8879900	1013000	0	1705000	260030	1002800	0	921860	1365000	570810	0	764650	1276800
Q6S8J3;A5A3E0;P0CG38;P0CG39	POTE ankyrin domain family member E;POTE ankyrin domain family member F;POTE ankyrin domain family member I;POTE ankyrin domain family member J	POTEE;POTEF;POTEI;POTEJ	sp|Q6S8J3|POTEE_HUMAN POTE ankyrin domain family member E OS=Homo sapiens OX=9606 GN=POTEE PE=2 SV=3;sp|A5A3E0|POTEF_HUMAN POTE ankyrin domain family member F OS=Homo sapiens OX=9606 GN=POTEF PE=1 SV=2;sp|P0CG38|POTEI_HUMAN POTE ankyrin domain family membe	13	8	1	1	8	0.7	0.7	121.36	1075	-2	8834500	2864900	676680	0	1511900	0	924810	0	2064600	791580	0	0	0
Q3KR86;Q16891	MICOS complex subunit Mic60;MICOS complex subunit MIC60	Immt;IMMT	sp|Q3KR86|MIC60_RAT MICOS complex subunit Mic60 (Fragment) OS=Rattus norvegicus OX=10116 GN=Immt PE=1 SV=1;sp|Q16891|MIC60_HUMAN MICOS complex subunit MIC60 OS=Homo sapiens OX=9606 GN=IMMT PE=1 SV=1	2	4	4	4	9.4	9.4	9.4	67.176	609	11.098	8798300	214460	1878500	333410	563790	528190	1246800	782040	1687500	0	380760	0	1182800
Q80W89	NADH dehydrogenase [ubiquinone] 1 alpha subcomplex subunit 11	Ndufa11	sp|Q80W89|NDUAB_RAT NADH dehydrogenase [ubiquinone] 1 alpha subcomplex subunit 11 OS=Rattus norvegicus OX=10116 GN=Ndufa11 PE=2 SV=1	1	1	1	1	7.8	7.8	7.8	14.854	141	3.9975	8773900	636350	1092200	1134000	281960	823080	0	468920	2050100	0	606540	1012100	668660
Q8N4C8;F1LP90	Misshapen-like kinase 1	MINK1;Mink1	sp|Q8N4C8|MINK1_HUMAN Misshapen-like kinase 1 OS=Homo sapiens OX=9606 GN=MINK1 PE=1 SV=2;sp|F1LP90|MINK1_RAT Misshapen-like kinase 1 OS=Rattus norvegicus OX=10116 GN=Mink1 PE=1 SV=2	2	1	1	1	2	2	2	149.82	1332	-2	8728000	0	0	0	0	1319400	959150	0	573810	0	0	5875600	0
P62856;P62854	40S ribosomal protein S26	Rps26;RPS26	sp|P62856|RS26_RAT 40S ribosomal protein S26 OS=Rattus norvegicus OX=10116 GN=Rps26 PE=3 SV=3;sp|P62854|RS26_HUMAN 40S ribosomal protein S26 OS=Homo sapiens OX=9606 GN=RPS26 PE=1 SV=3	2	1	1	1	13	13	13	13.015	115	4.3338	8693200	0	290950	1133400	145450	1170000	0	361170	2669200	0	0	1486000	1437100
P02767	Transthyretin	Ttr	sp|P02767|TTHY_RAT Transthyretin OS=Rattus norvegicus OX=10116 GN=Ttr PE=1 SV=1	1	3	3	3	31.3	31.3	31.3	15.72	147	7.7158	8527000	230740	3139600	206130	0	340330	1617600	170660	1808500	0	609350	0	404050
O15078	Centrosomal protein of 290 kDa	CEP290	sp|O15078|CE290_HUMAN Centrosomal protein of 290 kDa OS=Homo sapiens OX=9606 GN=CEP290 PE=1 SV=2	1	1	1	1	0.5	0.5	0.5	290.38	2479	-2	8514300	722050	0	0	0	0	129430	0	0	0	0	89090	7573800
P62304	Small nuclear ribonucleoprotein E	SNRPE	sp|P62304|RUXE_HUMAN Small nuclear ribonucleoprotein E OS=Homo sapiens OX=9606 GN=SNRPE PE=1 SV=1	1	1	1	1	12	12	12	10.803	92	4.4987	8441500	1682700	512650	751650	631960	1824300	0	1982000	1056200	0	0	0	0
P62762;P62760	Visinin-like protein 1	Vsnl1;VSNL1	sp|P62762|VISL1_RAT Visinin-like protein 1 OS=Rattus norvegicus OX=10116 GN=Vsnl1 PE=1 SV=2;sp|P62760|VISL1_HUMAN Visinin-like protein 1 OS=Homo sapiens OX=9606 GN=VSNL1 PE=1 SV=2	2	1	1	1	6.3	6.3	6.3	22.142	191	13.164	8271000	1023400	718740	1170300	424470	1363500	45248	0	1254300	0	292880	431120	1547100
Q5U2Q3	Ester hydrolase C11orf54 homolog		sp|Q5U2Q3|CK054_RAT Ester hydrolase C11orf54 homolog OS=Rattus norvegicus OX=10116 PE=1 SV=1	1	2	2	2	8.9	8.9	8.9	34.993	315	5.0588	8259600	1424000	1274600	0	242650	1416800	427470	1178800	707440	0	437650	298770	851400
P85973;P00491	Purine nucleoside phosphorylase	Pnp;PNP	sp|P85973|PNPH_RAT Purine nucleoside phosphorylase OS=Rattus norvegicus OX=10116 GN=Pnp PE=1 SV=1;sp|P00491|PNPH_HUMAN Purine nucleoside phosphorylase OS=Homo sapiens OX=9606 GN=PNP PE=1 SV=2	2	2	2	2	6.6	6.6	6.6	32.302	289	6.8152	8155000	1022100	1431100	949410	121740	0	0	1331200	2508300	444050	0	347080	0
Q9Y265;P60123	RuvB-like 1	RUVBL1;Ruvbl1	sp|Q9Y265|RUVB1_HUMAN RuvB-like 1 OS=Homo sapiens OX=9606 GN=RUVBL1 PE=1 SV=1;sp|P60123|RUVB1_RAT RuvB-like 1 OS=Rattus norvegicus OX=10116 GN=Ruvbl1 PE=1 SV=1	2	3	3	3	9.6	9.6	9.6	50.227	456	9.5231	8154400	1525100	430050	649900	336600	834820	198460	687870	340860	0	604260	1689800	856680
P40429;P35427;Q6NVV1	60S ribosomal protein L13a;Putative 60S ribosomal protein L13a protein RPL13AP3	RPL13A;Rpl13a;RPL13AP3	sp|P40429|RL13A_HUMAN 60S ribosomal protein L13a OS=Homo sapiens OX=9606 GN=RPL13A PE=1 SV=2;sp|P35427|RL13A_RAT 60S ribosomal protein L13a OS=Rattus norvegicus OX=10116 GN=Rpl13a PE=1 SV=2;sp|Q6NVV1|R13P3_HUMAN Putative 60S ribosomal protein L13a protein	3	2	2	2	9.4	9.4	9.4	23.577	203	5.344	8151000	0	0	2247400	0	0	0	0	3813100	0	0	0	2090500
P41223;O70454	Protein BUD31 homolog	BUD31;Bud31	sp|P41223|BUD31_HUMAN Protein BUD31 homolog OS=Homo sapiens OX=9606 GN=BUD31 PE=1 SV=2;sp|O70454|BUD31_RAT Protein BUD31 homolog OS=Rattus norvegicus OX=10116 GN=Bud31 PE=2 SV=2	2	2	2	2	12.5	12.5	12.5	17	144	5.5821	8107200	346690	828580	852420	135600	513820	0	321980	1349500	0	3013600	287700	457300
Q96FW1;B2RYG6	Ubiquitin thioesterase OTUB1	OTUB1;Otub1	sp|Q96FW1|OTUB1_HUMAN Ubiquitin thioesterase OTUB1 OS=Homo sapiens OX=9606 GN=OTUB1 PE=1 SV=2;sp|B2RYG6|OTUB1_RAT Ubiquitin thioesterase OTUB1 OS=Rattus norvegicus OX=10116 GN=Otub1 PE=1 SV=1	2	1	1	1	7	7	7	31.284	271	3.7607	8081700	1120500	1864300	1472600	278840	0	0	1767100	1443300	0	135180	0	0
Q14697	Neutral alpha-glucosidase AB	GANAB	sp|Q14697|GANAB_HUMAN Neutral alpha-glucosidase AB OS=Homo sapiens OX=9606 GN=GANAB PE=1 SV=3	1	3	3	3	3.2	3.2	3.2	106.87	944	7.0063	7975100	0	1488600	715520	747910	1593200	682730	462490	903670	194760	593550	0	592680
Q92953	Potassium voltage-gated channel subfamily B member 2	KCNB2	sp|Q92953|KCNB2_HUMAN Potassium voltage-gated channel subfamily B member 2 OS=Homo sapiens OX=9606 GN=KCNB2 PE=2 SV=2	1	2	2	2	2.2	2.2	2.2	102.56	911	3.9278	7971600	628240	2293400	1149400	0	947090	0	1326300	0	0	398640	963850	264580
P17764	Acetyl-CoA acetyltransferase, mitochondrial	Acat1	sp|P17764|THIL_RAT Acetyl-CoA acetyltransferase, mitochondrial OS=Rattus norvegicus OX=10116 GN=Acat1 PE=1 SV=1	1	1	1	1	4	4	4	44.695	424	29.9	7953000	0	676530	482470	470910	862730	515890	1869700	0	0	1195000	0	1879800
P08621	U1 small nuclear ribonucleoprotein 70 kDa	SNRNP70	sp|P08621|RU17_HUMAN U1 small nuclear ribonucleoprotein 70 kDa OS=Homo sapiens OX=9606 GN=SNRNP70 PE=1 SV=2	1	3	3	3	8.5	8.5	8.5	51.556	437	5.7722	7897500	0	2366600	2010900	415750	0	0	349610	1757300	726380	0	0	271060
P50475;P49588	Alanine--tRNA ligase, cytoplasmic	Aars;AARS	sp|P50475|SYAC_RAT Alanine--tRNA ligase, cytoplasmic OS=Rattus norvegicus OX=10116 GN=Aars PE=1 SV=3;sp|P49588|SYAC_HUMAN Alanine--tRNA ligase, cytoplasmic OS=Homo sapiens OX=9606 GN=AARS PE=1 SV=2	2	4	4	4	5.7	5.7	5.7	106.79	968	8.8799	7840600	0	736080	1564100	392790	1734900	521690	84254	1791300	210620	101400	0	703520
P02793;Q7TP54	Ferritin light chain 1;Protein FAM65B	Ftl1;Fam65b	sp|P02793|FRIL1_RAT Ferritin light chain 1 OS=Rattus norvegicus OX=10116 GN=Ftl1 PE=1 SV=3;sp|Q7TP54|RIPR2_RAT Rho family-interacting cell polarization regulator 2 OS=Rattus norvegicus OX=10116 GN=Ripor2 PE=1 SV=1	2	3	3	3	25.1	25.1	25.1	20.748	183	6.427	7757400	0	698530	118500	725590	1907600	1650700	1008700	1647800	0	0	0	0
Q80U96;O14980	Exportin-1	Xpo1;XPO1	sp|Q80U96|XPO1_RAT Exportin-1 OS=Rattus norvegicus OX=10116 GN=Xpo1 PE=1 SV=1;sp|O14980|XPO1_HUMAN Exportin-1 OS=Homo sapiens OX=9606 GN=XPO1 PE=1 SV=1	2	4	4	4	4.9	4.9	4.9	123.04	1071	11.073	7683500	0	928050	1333800	367930	674070	1229600	991200	883730	511220	365700	0	398260
Q68FS4;P28838	Cytosol aminopeptidase	Lap3;LAP3	sp|Q68FS4|AMPL_RAT Cytosol aminopeptidase OS=Rattus norvegicus OX=10116 GN=Lap3 PE=1 SV=1;sp|P28838|AMPL_HUMAN Cytosol aminopeptidase OS=Homo sapiens OX=9606 GN=LAP3 PE=1 SV=3	2	2	2	2	3.9	3.9	3.9	56.149	519	6.9132	7679900	830320	1331100	715240	724600	1150100	230860	576920	864690	326090	227890	0	702160
P0DN76;Q8WU68;Q7TP17;Q01081	Splicing factor U2AF 26 kDa subunit;Splicing factor U2AF 35 kDa subunit	U2AF1L4;U2af1l4;U2AF1	sp|P0DN76|U2AF5_HUMAN Splicing factor U2AF 35 kDa subunit-like protein OS=Homo sapiens OX=9606 GN=U2AF1L5 PE=1 SV=1;sp|Q8WU68|U2AF4_HUMAN Splicing factor U2AF 26 kDa subunit OS=Homo sapiens OX=9606 GN=U2AF1L4 PE=1 SV=2;sp|Q7TP17|U2AF4_RAT Splicing factor U	4	2	2	2	9.2	9.2	9.2	27.872	240	6.5114	7588100	1118900	470340	1453000	695830	406230	0	0	1711000	0	0	402500	1330200
P48679;P02545	Prelamin-A/C;Lamin-A/C	Lmna;LMNA	sp|P48679|LMNA_RAT Prelamin-A/C OS=Rattus norvegicus OX=10116 GN=Lmna PE=1 SV=1;sp|P02545|LMNA_HUMAN Prelamin-A/C OS=Homo sapiens OX=9606 GN=LMNA PE=1 SV=1	2	8	6	6	10.4	9	9	74.323	665	15.212	7489100	178060	1135900	720430	332110	2513200	259540	262950	1869600	0	0	0	217270
P62278;P62277	40S ribosomal protein S13	Rps13;RPS13	sp|P62278|RS13_RAT 40S ribosomal protein S13 OS=Rattus norvegicus OX=10116 GN=Rps13 PE=1 SV=2;sp|P62277|RS13_HUMAN 40S ribosomal protein S13 OS=Homo sapiens OX=9606 GN=RPS13 PE=1 SV=2	2	2	2	2	17.9	17.9	17.9	17.222	151	5.2537	7477400	448150	189870	1941200	0	1025900	0	635750	1534800	0	0	0	1701700
P63029	Translationally-controlled tumor protein	Tpt1	sp|P63029|TCTP_RAT Translationally-controlled tumor protein OS=Rattus norvegicus OX=10116 GN=Tpt1 PE=1 SV=1	1	1	1	1	8.1	8.1	8.1	19.462	172	5.5532	7405300	725750	0	1324100	264380	1194800	0	0	1540300	0	420290	562340	1373400
Q8IXI2	Mitochondrial Rho GTPase 1	RHOT1	sp|Q8IXI2|MIRO1_HUMAN Mitochondrial Rho GTPase 1 OS=Homo sapiens OX=9606 GN=RHOT1 PE=1 SV=2	1	2	1	1	3.2	1.5	1.5	70.783	618	3.4233	7366000	784430	812010	932070	0	0	886080	732960	881540	747580	604080	0	985270
Q3ZCW2	Galectin-related protein	LGALSL	sp|Q3ZCW2|LEGL_HUMAN Galectin-related protein OS=Homo sapiens OX=9606 GN=LGALSL PE=1 SV=2	1	3	3	3	23.3	23.3	23.3	18.986	172	5.216	7347500	1116600	344930	1402100	813290	1304500	186490	0	930610	0	0	711790	537150
Q12860;Q63198	Contactin-1	CNTN1;Cntn1	sp|Q12860|CNTN1_HUMAN Contactin-1 OS=Homo sapiens OX=9606 GN=CNTN1 PE=1 SV=1;sp|Q63198|CNTN1_RAT Contactin-1 OS=Rattus norvegicus OX=10116 GN=Cntn1 PE=1 SV=2	2	3	3	3	3	3	3	113.32	1018	5.4461	7337100	1021700	612760	387110	115860	882690	1087400	0	634270	726680	602160	0	1266500
Q6Q0N1;Q96KP4	Cytosolic non-specific dipeptidase	Cndp2;CNDP2	sp|Q6Q0N1|CNDP2_RAT Cytosolic non-specific dipeptidase OS=Rattus norvegicus OX=10116 GN=Cndp2 PE=1 SV=1;sp|Q96KP4|CNDP2_HUMAN Cytosolic non-specific dipeptidase OS=Homo sapiens OX=9606 GN=CNDP2 PE=1 SV=2	2	2	2	2	5.7	5.7	5.7	52.693	475	3.7074	7075000	266710	577660	0	237690	326540	310550	2205100	1357700	191270	0	836470	765300
Q9Z142;P57088	Transmembrane protein 33	Tmem33;TMEM33	sp|Q9Z142|TMM33_RAT Transmembrane protein 33 OS=Rattus norvegicus OX=10116 GN=Tmem33 PE=2 SV=1;sp|P57088|TMM33_HUMAN Transmembrane protein 33 OS=Homo sapiens OX=9606 GN=TMEM33 PE=1 SV=2	2	1	1	1	4.9	4.9	4.9	27.983	247	27.452	7032300	431980	372140	871360	105270	376710	0	744150	1987800	747940	190650	273600	930670
P41562	Isocitrate dehydrogenase [NADP] cytoplasmic	Idh1	sp|P41562|IDHC_RAT Isocitrate dehydrogenase [NADP] cytoplasmic OS=Rattus norvegicus OX=10116 GN=Idh1 PE=1 SV=1	2	3	3	3	8.9	8.9	8.9	46.734	414	15.461	7014600	0	475960	3540800	0	1059600	0	0	0	0	558150	283500	1096500
P61247;P49242	40S ribosomal protein S3a;40S ribosomal protein S3a;40S ribosomal protein S3b	RPS3A;Rps3a	sp|P61247|RS3A_HUMAN 40S ribosomal protein S3a OS=Homo sapiens OX=9606 GN=RPS3A PE=1 SV=2;sp|P49242|RS3A_RAT 40S ribosomal protein S3a OS=Rattus norvegicus OX=10116 GN=Rps3a PE=1 SV=2	2	2	2	2	9.5	9.5	9.5	29.945	264	6.6661	6986600	522310	1407000	664360	0	851600	0	442150	1709700	0	0	1389500	0
Q8VHK7;P51858	Hepatoma-derived growth factor	Hdgf;HDGF	sp|Q8VHK7|HDGF_RAT Hepatoma-derived growth factor OS=Rattus norvegicus OX=10116 GN=Hdgf PE=1 SV=2;sp|P51858|HDGF_HUMAN Hepatoma-derived growth factor OS=Homo sapiens OX=9606 GN=HDGF PE=1 SV=1	2	1	1	1	7.2	7.2	7.2	26.488	237	4.8995	6877400	0	1394700	0	1709200	919870	0	1511000	975880	0	0	366770	0
Q27W02;P61326;Q96A72	Protein mago nashi homolog;Protein mago nashi homolog 2	Magoh;MAGOH;MAGOHB	sp|Q27W02|MGN_RAT Protein mago nashi homolog OS=Rattus norvegicus OX=10116 GN=Magoh PE=2 SV=1;sp|P61326|MGN_HUMAN Protein mago nashi homolog OS=Homo sapiens OX=9606 GN=MAGOH PE=1 SV=1;sp|Q96A72|MGN2_HUMAN Protein mago nashi homolog 2 OS=Homo sapiens OX=960	3	1	1	1	6.8	6.8	6.8	17.163	146	11.947	6867600	499710	1337500	748440	0	674120	0	312750	1395800	0	0	912470	986810
Q6LED0;P68431;Q16695	Histone H3.1;Histone H3.1t	HIST1H3A;HIST3H3	sp|Q6LED0|H31_RAT Histone H3.1 OS=Rattus norvegicus OX=10116 PE=1 SV=3;sp|P68431|H31_HUMAN Histone H3.1 OS=Homo sapiens OX=9606 GN=HIST1H3A PE=1 SV=2;sp|Q16695|H31T_HUMAN Histone H3.1t OS=Homo sapiens OX=9606 GN=HIST3H3 PE=1 SV=3	4	5	1	1	43.4	23.5	23.5	15.404	136	23.614	6796800	0	0	0	0	3000200	0	0	0	0	0	0	3796700
Q9UNS2;Q68FW9	COP9 signalosome complex subunit 3	COPS3;Cops3	sp|Q9UNS2|CSN3_HUMAN COP9 signalosome complex subunit 3 OS=Homo sapiens OX=9606 GN=COPS3 PE=1 SV=3;sp|Q68FW9|CSN3_RAT COP9 signalosome complex subunit 3 OS=Rattus norvegicus OX=10116 GN=Cops3 PE=1 SV=1	2	2	2	2	6.4	6.4	6.4	47.873	423	14.911	6790500	149670	0	1026800	0	434120	2199400	709090	0	778120	404360	0	1089000
P05942	Protein S100-A4	S100a4	sp|P05942|S10A4_RAT Protein S100-A4 OS=Rattus norvegicus OX=10116 GN=S100a4 PE=2 SV=1	1	1	1	1	16.8	16.8	16.8	11.776	101	4.0515	6727200	741880	883430	0	477450	2400500	1236300	0	0	0	468630	0	518910
Q794F9	4F2 cell-surface antigen heavy chain	Slc3a2	sp|Q794F9|4F2_RAT 4F2 cell-surface antigen heavy chain OS=Rattus norvegicus OX=10116 GN=Slc3a2 PE=1 SV=1	1	2	2	2	6.1	6.1	6.1	58.071	527	8.1311	6691800	886800	258830	2239800	130080	168390	530070	76351	448970	1389200	267960	0	295280
Q92817	Envoplakin	EVPL	sp|Q92817|EVPL_HUMAN Envoplakin OS=Homo sapiens OX=9606 GN=EVPL PE=1 SV=3	1	1	1	1	0.5	0.5	0.5	231.6	2033	-2	6672100	0	0	0	0	0	0	0	0	0	6672100	0	0
P36871	Phosphoglucomutase-1	PGM1	sp|P36871|PGM1_HUMAN Phosphoglucomutase-1 OS=Homo sapiens OX=9606 GN=PGM1 PE=1 SV=3	1	6	1	1	15.1	2	2	61.448	562	3.9183	6647300	771900	1365600	330040	0	0	0	0	997000	0	354980	1664000	1163800
Q498U4;P82979	SAP domain-containing ribonucleoprotein	Sarnp;SARNP	sp|Q498U4|SARNP_RAT SAP domain-containing ribonucleoprotein OS=Rattus norvegicus OX=10116 GN=Sarnp PE=1 SV=3;sp|P82979|SARNP_HUMAN SAP domain-containing ribonucleoprotein OS=Homo sapiens OX=9606 GN=SARNP PE=1 SV=3	2	1	1	1	4.3	4.3	4.3	23.605	210	3.0442	6587500	0	0	1321000	0	1207200	0	668740	1854500	0	247330	0	1288700
O94811	Tubulin polymerization-promoting protein	TPPP	sp|O94811|TPPP_HUMAN Tubulin polymerization-promoting protein OS=Homo sapiens OX=9606 GN=TPPP PE=1 SV=1	1	1	1	1	7.3	7.3	7.3	23.693	219	93.12	6552000	869630	0	0	658480	2134500	379730	865060	0	502440	215730	0	926460
Q9NZN3;Q8R491;Q9H4M9;Q641Z6	EH domain-containing protein 3;EH domain-containing protein 1	EHD3;Ehd3;EHD1;Ehd1	sp|Q9NZN3|EHD3_HUMAN EH domain-containing protein 3 OS=Homo sapiens OX=9606 GN=EHD3 PE=1 SV=2;sp|Q8R491|EHD3_RAT EH domain-containing protein 3 OS=Rattus norvegicus OX=10116 GN=Ehd3 PE=1 SV=2;sp|Q9H4M9|EHD1_HUMAN EH domain-containing protein 1 OS=Homo sapi	4	2	2	2	4.3	4.3	4.3	60.886	535	3.549	6533100	1494800	440430	1040700	779210	902460	336680	1066000	393770	79024	0	0	0
Q63507;P50914	60S ribosomal protein L14	Rpl14;RPL14	sp|Q63507|RL14_RAT 60S ribosomal protein L14 OS=Rattus norvegicus OX=10116 GN=Rpl14 PE=1 SV=3;sp|P50914|RL14_HUMAN 60S ribosomal protein L14 OS=Homo sapiens OX=9606 GN=RPL14 PE=1 SV=4	2	1	1	1	5.6	5.6	5.6	23.339	214	3.129	6511100	270120	47863	1707100	0	447530	0	495870	2012800	0	0	0	1529800
P70628	Interphotoreceptor matrix proteoglycan 2	Impg2	sp|P70628|IMPG2_RAT Interphotoreceptor matrix proteoglycan 2 OS=Rattus norvegicus OX=10116 GN=Impg2 PE=2 SV=2	1	2	2	2	1.6	1.6	1.6	137.55	1241	8.6125	6471500	0	2408200	545100	145590	827960	1231600	597900	308160	0	0	0	407050
Q96EP5	DAZ-associated protein 1	DAZAP1	sp|Q96EP5|DAZP1_HUMAN DAZ-associated protein 1 OS=Homo sapiens OX=9606 GN=DAZAP1 PE=1 SV=1	1	1	1	1	3.9	3.9	3.9	43.383	407	5.2329	6381800	718370	0	1281900	673070	0	601140	745840	1044100	0	0	304590	1012700
P02529	Gamma-crystallin C	Crygc	sp|P02529|CRGC_RAT Gamma-crystallin C OS=Rattus norvegicus OX=10116 GN=Crygc PE=2 SV=4	1	3	3	1	10.9	10.9	5.7	20.95	174	6.1634	6342400	0	5056800	0	0	824320	0	0	0	0	0	461260	0
Q00169;P16446	Phosphatidylinositol transfer protein alpha isoform	PITPNA;Pitpna	sp|Q00169|PIPNA_HUMAN Phosphatidylinositol transfer protein alpha isoform OS=Homo sapiens OX=9606 GN=PITPNA PE=1 SV=2;sp|P16446|PIPNA_RAT Phosphatidylinositol transfer protein alpha isoform OS=Rattus norvegicus OX=10116 GN=Pitpna PE=1 SV=2	2	1	1	1	8.5	8.5	8.5	31.806	270	8.2247	6334600	1021600	1319200	791940	528810	0	0	370110	1786200	516670	0	0	0
Q641Y0;P39656	Dolichyl-diphosphooligosaccharide--protein glycosyltransferase 48 kDa subunit	Ddost;DDOST	sp|Q641Y0|OST48_RAT Dolichyl-diphosphooligosaccharide--protein glycosyltransferase 48 kDa subunit OS=Rattus norvegicus OX=10116 GN=Ddost PE=2 SV=1;sp|P39656|OST48_HUMAN Dolichyl-diphosphooligosaccharide--protein glycosyltransferase 48 kDa subunit OS=Homo s	2	2	2	2	5	5	5	48.895	441	7.6279	6246200	880370	537960	81674	652390	941910	430300	0	1982100	0	141140	598350	0
P37108	Signal recognition particle 14 kDa protein	SRP14	sp|P37108|SRP14_HUMAN Signal recognition particle 14 kDa protein OS=Homo sapiens OX=9606 GN=SRP14 PE=1 SV=2	1	1	1	1	10.3	10.3	10.3	14.57	136	37.124	6234600	657800	624640	826590	436580	725930	294240	317170	811980	0	400130	566630	572870
P17475	Alpha-1-antiproteinase	Serpina1	sp|P17475|A1AT_RAT Alpha-1-antiproteinase OS=Rattus norvegicus OX=10116 GN=Serpina1 PE=1 SV=2	1	2	2	2	5.8	5.8	5.8	46.135	411	12.628	6205700	566530	721210	638310	367410	991310	0	335120	1174700	0	868640	439210	103230
Q9H0K6	Pseudouridylate synthase 7 homolog-like protein	PUS7L	sp|Q9H0K6|PUS7L_HUMAN Pseudouridylate synthase 7 homolog-like protein OS=Homo sapiens OX=9606 GN=PUS7L PE=1 SV=1	1	2	2	2	2.7	2.7	2.7	80.7	701	2.8069	6094500	0	0	205050	0	0	0	0	0	0	547790	501210	4840400
P07483	Fatty acid-binding protein, heart	Fabp3	sp|P07483|FABPH_RAT Fatty acid-binding protein, heart OS=Rattus norvegicus OX=10116 GN=Fabp3 PE=1 SV=2	1	1	1	1	6.8	6.8	6.8	14.775	133	3.3602	6071900	0	1072000	1559400	602750	0	506150	292570	1271500	0	767640	0	0
Q9NVH0	Exonuclease 3-5 domain-containing protein 2	EXD2	sp|Q9NVH0|EXD2_HUMAN Exonuclease 3-5 domain-containing protein 2 OS=Homo sapiens OX=9606 GN=EXD2 PE=1 SV=2	1	1	1	1	3.4	3.4	3.4	70.352	621	2.8156	6053500	0	0	2831800	3221700	0	0	0	0	0	0	0	0
P27952;P15880	40S ribosomal protein S2	Rps2;RPS2	sp|P27952|RS2_RAT 40S ribosomal protein S2 OS=Rattus norvegicus OX=10116 GN=Rps2 PE=1 SV=1;sp|P15880|RS2_HUMAN 40S ribosomal protein S2 OS=Homo sapiens OX=9606 GN=RPS2 PE=1 SV=2	2	2	2	2	7.5	7.5	7.5	31.231	293	6.8833	6052000	0	2545200	262690	0	0	0	1221800	1829600	0	23693	0	168940
P18124;P05426	60S ribosomal protein L7	RPL7;Rpl7	sp|P18124|RL7_HUMAN 60S ribosomal protein L7 OS=Homo sapiens OX=9606 GN=RPL7 PE=1 SV=1;sp|P05426|RL7_RAT 60S ribosomal protein L7 OS=Rattus norvegicus OX=10116 GN=Rpl7 PE=1 SV=2	2	1	1	1	5.6	5.6	5.6	29.225	248	2.7043	6004300	0	505910	534840	0	0	0	0	3397500	0	0	1053500	512470
Q9Z2G8;P55209;Q99733;Q5U2Z3	Nucleosome assembly protein 1-like 1;Nucleosome assembly protein 1-like 4	Nap1l1;NAP1L1;NAP1L4;Nap1l4	sp|Q9Z2G8|NP1L1_RAT Nucleosome assembly protein 1-like 1 OS=Rattus norvegicus OX=10116 GN=Nap1l1 PE=1 SV=1;sp|P55209|NP1L1_HUMAN Nucleosome assembly protein 1-like 1 OS=Homo sapiens OX=9606 GN=NAP1L1 PE=1 SV=1;sp|Q99733|NP1L4_HUMAN Nucleosome assembly prot	4	2	2	2	5.4	5.4	5.4	45.203	390	3.73	6002200	646800	300070	1117200	736400	879790	349000	203510	537850	426990	0	457530	347150
O75323	Protein NipSnap homolog 2	GBAS	sp|O75323|NIPS2_HUMAN Protein NipSnap homolog 2 OS=Homo sapiens OX=9606 GN=NIPSNAP2 PE=1 SV=1	1	2	2	2	5.9	5.9	5.9	33.742	286	3.3637	5961500	653280	927720	1309100	604890	1329800	0	754650	223570	0	0	158570	0
Q63270;P21399	Cytoplasmic aconitate hydratase	Aco1;ACO1	sp|Q63270|ACOC_RAT Cytoplasmic aconitate hydratase OS=Rattus norvegicus OX=10116 GN=Aco1 PE=1 SV=1;sp|P21399|ACOC_HUMAN Cytoplasmic aconitate hydratase OS=Homo sapiens OX=9606 GN=ACO1 PE=1 SV=3	2	3	3	3	4.4	4.4	4.4	98.126	889	7.6839	5953300	324810	456970	547610	403460	677200	851840	641560	872730	0	516080	0	661050
P45974	Ubiquitin carboxyl-terminal hydrolase 5	USP5	sp|P45974|UBP5_HUMAN Ubiquitin carboxyl-terminal hydrolase 5 OS=Homo sapiens OX=9606 GN=USP5 PE=1 SV=2	2	3	3	3	4.4	4.4	4.4	95.785	858	7.9336	5951200	224280	1103400	1236000	354950	919750	459330	461010	369500	0	293660	0	529250
P61006;P35280;P51153;P35286;Q92930;P70550	Ras-related protein Rab-8A;Ras-related protein Rab-13;Ras-related protein Rab-8B	RAB8A;Rab8a;RAB13;Rab13;RAB8B;Rab8b	sp|P61006|RAB8A_HUMAN Ras-related protein Rab-8A OS=Homo sapiens OX=9606 GN=RAB8A PE=1 SV=1;sp|P35280|RAB8A_RAT Ras-related protein Rab-8A OS=Rattus norvegicus OX=10116 GN=Rab8a PE=1 SV=2;sp|P51153|RAB13_HUMAN Ras-related protein Rab-13 OS=Homo sapiens OX=	9	3	1	1	15.9	6.8	6.8	23.668	207	13.634	5930400	467880	0	883290	404100	1016000	60236	0	626100	623520	352180	290570	1206500
Q6MG61	Chloride intracellular channel protein 1	Clic1	sp|Q6MG61|CLIC1_RAT Chloride intracellular channel protein 1 OS=Rattus norvegicus OX=10116 GN=Clic1 PE=1 SV=1	1	1	1	1	7.5	7.5	7.5	26.98	241	4.8855	5925500	976850	502550	503790	0	922770	0	898140	1127800	0	0	0	993590
Q4KM65;O43809	Cleavage and polyadenylation specificity factor subunit 5	Nudt21;NUDT21	sp|Q4KM65|CPSF5_RAT Cleavage and polyadenylation specificity factor subunit 5 OS=Rattus norvegicus OX=10116 GN=Nudt21 PE=2 SV=1;sp|O43809|CPSF5_HUMAN Cleavage and polyadenylation specificity factor subunit 5 OS=Homo sapiens OX=9606 GN=NUDT21 PE=1 SV=1	2	2	2	2	10.6	10.6	10.6	26.24	227	5.7414	5891600	82628	675420	927950	259170	772200	0	431860	1308900	495090	0	0	938410
P21396	Amine oxidase [flavin-containing] A	Maoa	sp|P21396|AOFA_RAT Amine oxidase [flavin-containing] A OS=Rattus norvegicus OX=10116 GN=Maoa PE=1 SV=1	1	2	2	2	5.1	5.1	5.1	59.507	526	5.0263	5779300	0	464770	1895200	0	502230	0	403110	650220	382860	253770	393670	833520
P62824;Q96E17	Ras-related protein Rab-3C	Rab3c;RAB3C	sp|P62824|RAB3C_RAT Ras-related protein Rab-3C OS=Rattus norvegicus OX=10116 GN=Rab3c PE=1 SV=1;sp|Q96E17|RAB3C_HUMAN Ras-related protein Rab-3C OS=Homo sapiens OX=9606 GN=RAB3C PE=2 SV=1	2	3	2	2	17.2	13.7	13.7	25.872	227	4.6519	5722300	294280	0	866100	433830	0	2019200	752280	804540	0	0	0	552020
P53672	Beta-crystallin A2	CRYBA2	sp|P53672|CRBA2_HUMAN Beta-crystallin A2 OS=Homo sapiens OX=9606 GN=CRYBA2 PE=1 SV=3	1	2	2	2	9.6	9.6	9.6	22.095	197	15.585	5703600	0	2611200	0	231610	2065600	0	0	542990	0	0	252220	0
Q03252	Lamin-B2	LMNB2	sp|Q03252|LMNB2_HUMAN Lamin-B2 OS=Homo sapiens OX=9606 GN=LMNB2 PE=1 SV=4	1	5	1	1	4.7	1.6	1.6	69.948	620	4.1694	5653200	786250	1082300	689950	268170	599900	572510	485800	843770	0	324500	0	0
O43759;Q62876	Synaptogyrin-1	SYNGR1;Syngr1	sp|O43759|SNG1_HUMAN Synaptogyrin-1 OS=Homo sapiens OX=9606 GN=SYNGR1 PE=1 SV=2;sp|Q62876|SNG1_RAT Synaptogyrin-1 OS=Rattus norvegicus OX=10116 GN=Syngr1 PE=1 SV=1	2	1	1	1	5.2	5.2	5.2	25.455	233	2.8629	5639200	865890	974460	1135400	459500	0	530440	0	432850	0	245830	0	994900
B0BNA5	Coactosin-like protein	Cotl1	sp|B0BNA5|COTL1_RAT Coactosin-like protein OS=Rattus norvegicus OX=10116 GN=Cotl1 PE=1 SV=1	1	2	2	2	19.7	19.7	19.7	15.932	142	42.106	5637900	841480	1386800	604530	455960	903940	0	0	509620	0	374870	0	560700
Q6P7B0	Tryptophan--tRNA ligase, cytoplasmic;T1-TrpRS;T2-TrpRS	Wars	sp|Q6P7B0|SYWC_RAT Tryptophan--tRNA ligase, cytoplasmic OS=Rattus norvegicus OX=10116 GN=Wars PE=1 SV=2	1	2	2	2	7.1	7.1	7.1	54.143	481	3.7759	5601500	888510	836440	668170	0	769480	127510	738170	892260	0	278850	274940	127180
Q96F15	GTPase IMAP family member 5	GIMAP5	sp|Q96F15|GIMA5_HUMAN GTPase IMAP family member 5 OS=Homo sapiens OX=9606 GN=GIMAP5 PE=1 SV=1	1	1	1	1	5.2	5.2	5.2	34.846	307	-2	5594400	0	0	0	0	0	0	0	0	0	0	0	5594400
P14415;P13638	Sodium/potassium-transporting ATPase subunit beta-2	ATP1B2;Atp1b2	sp|P14415|AT1B2_HUMAN Sodium/potassium-transporting ATPase subunit beta-2 OS=Homo sapiens OX=9606 GN=ATP1B2 PE=1 SV=3;sp|P13638|AT1B2_RAT Sodium/potassium-transporting ATPase subunit beta-2 OS=Rattus norvegicus OX=10116 GN=Atp1b2 PE=1 SV=1	2	2	2	2	12.1	12.1	12.1	33.367	290	4.4036	5477000	0	0	0	0	0	0	1310100	4166900	0	0	0	0
P62333	26S protease regulatory subunit 10B	PSMC6	sp|P62333|PRS10_HUMAN 26S proteasome regulatory subunit 10B OS=Homo sapiens OX=9606 GN=PSMC6 PE=1 SV=1	1	1	1	1	3.6	3.6	3.6	44.172	389	4.1572	5454700	0	1238800	271300	0	826910	622950	811310	931950	283700	131870	0	335840
Q5FVI6;P21283	V-type proton ATPase subunit C 1	Atp6v1c1;ATP6V1C1	sp|Q5FVI6|VATC1_RAT V-type proton ATPase subunit C 1 OS=Rattus norvegicus OX=10116 GN=Atp6v1c1 PE=2 SV=1;sp|P21283|VATC1_HUMAN V-type proton ATPase subunit C 1 OS=Homo sapiens OX=9606 GN=ATP6V1C1 PE=1 SV=4	2	1	1	1	4.2	4.2	4.2	43.9	382	14.991	5454300	1554400	1153600	0	512000	442560	0	657980	0	0	0	1133700	0
P37377	Alpha-synuclein	Snca	sp|P37377|SYUA_RAT Alpha-synuclein OS=Rattus norvegicus OX=10116 GN=Snca PE=1 SV=1	1	3	1	1	19.3	11.4	11.4	14.515	140	5.9252	5436600	433560	301450	1229800	0	0	0	1406000	0	0	0	2065800	0
Q9R1T1;O75531	Barrier-to-autointegration factor;Barrier-to-autointegration factor, N-terminally processed	Banf1;BANF1	sp|Q9R1T1|BAF_RAT Barrier-to-autointegration factor OS=Rattus norvegicus OX=10116 GN=Banf1 PE=1 SV=1;sp|O75531|BAF_HUMAN Barrier-to-autointegration factor OS=Homo sapiens OX=9606 GN=BANF1 PE=1 SV=1	2	1	1	1	13.5	13.5	13.5	10.044	89	3.739	5397300	890670	729340	440740	400090	1155000	295820	97158	533140	0	462650	0	392640
O43426;Q62910	Synaptojanin-1	SYNJ1;Synj1	sp|O43426|SYNJ1_HUMAN Synaptojanin-1 OS=Homo sapiens OX=9606 GN=SYNJ1 PE=1 SV=2;sp|Q62910|SYNJ1_RAT Synaptojanin-1 OS=Rattus norvegicus OX=10116 GN=Synj1 PE=1 SV=3	2	3	3	3	2.5	2.5	2.5	173.1	1573	12.174	5377800	0	724350	74251	494570	1965300	466170	386320	0	221980	909150	0	135710
P52555;P30040	Endoplasmic reticulum resident protein 29	Erp29;ERP29	sp|P52555|ERP29_RAT Endoplasmic reticulum resident protein 29 OS=Rattus norvegicus OX=10116 GN=Erp29 PE=1 SV=2;sp|P30040|ERP29_HUMAN Endoplasmic reticulum resident protein 29 OS=Homo sapiens OX=9606 GN=ERP29 PE=1 SV=4	2	2	2	2	8.1	8.1	8.1	28.574	260	7.6013	5357900	1272300	508860	0	129320	675590	0	619610	1499400	0	425260	0	227620
Q15149	Plectin	PLEC	sp|Q15149|PLEC_HUMAN Plectin OS=Homo sapiens OX=9606 GN=PLEC PE=1 SV=3	1	1	1	1	0.2	0.2	0.2	531.78	4684	3.3154	5333400	654950	1045000	755600	384690	767410	266920	0	808280	0	0	0	650590
P08708;P04644	40S ribosomal protein S17	RPS17;Rps17	sp|P08708|RS17_HUMAN 40S ribosomal protein S17 OS=Homo sapiens OX=9606 GN=RPS17 PE=1 SV=2;sp|P04644|RS17_RAT 40S ribosomal protein S17 OS=Rattus norvegicus OX=10116 GN=Rps17 PE=1 SV=3	2	1	1	1	8.1	8.1	8.1	15.55	135	3.7656	5314800	1038800	1485900	900750	436090	1120100	0	333060	0	0	0	0	0
O35095;Q9UBB6	Neurochondrin	Ncdn;NCDN	sp|O35095|NCDN_RAT Neurochondrin OS=Rattus norvegicus OX=10116 GN=Ncdn PE=1 SV=2;sp|Q9UBB6|NCDN_HUMAN Neurochondrin OS=Homo sapiens OX=9606 GN=NCDN PE=1 SV=1	2	4	4	4	6.6	6.6	6.6	78.923	729	10.004	5314600	512780	0	769300	0	201030	1119300	145380	870240	797250	153820	0	745460
Q5XI73	Rho GDP-dissociation inhibitor 1	Arhgdia	sp|Q5XI73|GDIR1_RAT Rho GDP-dissociation inhibitor 1 OS=Rattus norvegicus OX=10116 GN=Arhgdia PE=1 SV=1	1	1	1	1	12.3	12.3	12.3	23.407	204	3.4912	5296400	1459400	0	773720	231790	1696100	0	0	405910	0	0	0	729560
P49720;P40112	Proteasome subunit beta type-3	PSMB3;Psmb3	sp|P49720|PSB3_HUMAN Proteasome subunit beta type-3 OS=Homo sapiens OX=9606 GN=PSMB3 PE=1 SV=2;sp|P40112|PSB3_RAT Proteasome subunit beta type-3 OS=Rattus norvegicus OX=10116 GN=Psmb3 PE=1 SV=1	2	1	1	1	8.8	8.8	8.8	22.949	205	33.12	5293100	922780	0	0	0	1055000	0	0	778110	799090	358070	586890	793100
Q9P2D8	Protein unc-79 homolog	UNC79	sp|Q9P2D8|UNC79_HUMAN Protein unc-79 homolog OS=Homo sapiens OX=9606 GN=UNC79 PE=2 SV=4	1	2	2	2	1.1	1.1	1.1	295.32	2635	2.5862	5287300	3121300	0	0	2166000	0	0	0	0	0	0	0	0
Q99PD4;Q92747	Actin-related protein 2/3 complex subunit 1A	Arpc1a;ARPC1A	sp|Q99PD4|ARC1A_RAT Actin-related protein 2/3 complex subunit 1A OS=Rattus norvegicus OX=10116 GN=Arpc1a PE=2 SV=1;sp|Q92747|ARC1A_HUMAN Actin-related protein 2/3 complex subunit 1A OS=Homo sapiens OX=9606 GN=ARPC1A PE=2 SV=2	2	1	1	1	4.6	4.6	4.6	41.599	370	4.8544	5242300	0	555030	0	537960	604270	881370	808190	1210400	0	0	645130	0
O08838	Amphiphysin	Amph	sp|O08838|AMPH_RAT Amphiphysin OS=Rattus norvegicus OX=10116 GN=Amph PE=1 SV=1	1	2	2	2	4.4	4.4	4.4	74.877	683	3.8222	5241900	531060	974270	1161100	667270	252200	0	414950	943420	0	297600	0	0
O08629;Q13263	Transcription intermediary factor 1-beta	Trim28;TRIM28	sp|O08629|TIF1B_RAT Transcription intermediary factor 1-beta OS=Rattus norvegicus OX=10116 GN=Trim28 PE=1 SV=2;sp|Q13263|TIF1B_HUMAN Transcription intermediary factor 1-beta OS=Homo sapiens OX=9606 GN=TRIM28 PE=1 SV=5	2	2	2	2	3	3	3	88.955	835	6.748	5132200	263700	461920	0	200530	801110	176680	705290	1225500	0	727010	0	570390
Q5I0D7;P12955	Xaa-Pro dipeptidase	Pepd;PEPD	sp|Q5I0D7|PEPD_RAT Xaa-Pro dipeptidase OS=Rattus norvegicus OX=10116 GN=Pepd PE=2 SV=1;sp|P12955|PEPD_HUMAN Xaa-Pro dipeptidase OS=Homo sapiens OX=9606 GN=PEPD PE=1 SV=3	2	1	1	1	2	2	2	54.75	492	5.1147	5119700	530570	204330	130510	231550	342140	597370	587300	528310	601970	163660	679350	522600
P21533	60S ribosomal protein L6	Rpl6	sp|P21533|RL6_RAT 60S ribosomal protein L6 OS=Rattus norvegicus OX=10116 GN=Rpl6 PE=1 SV=5	1	1	1	1	5	5	5	33.561	298	3.0657	5108300	107880	554650	695610	260630	296870	0	254100	1418000	0	0	995840	524750
P70500	CDP-diacylglycerol--inositol 3-phosphatidyltransferase	Cdipt	sp|P70500|CDIPT_RAT CDP-diacylglycerol--inositol 3-phosphatidyltransferase OS=Rattus norvegicus OX=10116 GN=Cdipt PE=1 SV=1	1	1	1	1	6.1	6.1	6.1	23.613	213	2.9402	5031000	0	0	2086400	357410	700580	0	381060	846160	0	0	404260	255170
P67874;P67870	Casein kinase II subunit beta	Csnk2b;CSNK2B	sp|P67874|CSK2B_RAT Casein kinase II subunit beta OS=Rattus norvegicus OX=10116 GN=Csnk2b PE=1 SV=1;sp|P67870|CSK2B_HUMAN Casein kinase II subunit beta OS=Homo sapiens OX=9606 GN=CSNK2B PE=1 SV=1	2	1	1	1	5.1	5.1	5.1	24.942	215	3.8301	4990900	376990	718210	658630	274960	539970	0	385410	1057500	0	0	248060	731180
Q9UNZ2;O35987	NSFL1 cofactor p47	NSFL1C;Nsfl1c	sp|Q9UNZ2|NSF1C_HUMAN NSFL1 cofactor p47 OS=Homo sapiens OX=9606 GN=NSFL1C PE=1 SV=2;sp|O35987|NSF1C_RAT NSFL1 cofactor p47 OS=Rattus norvegicus OX=10116 GN=Nsfl1c PE=1 SV=1	2	1	1	1	3	3	3	40.572	370	4.8803	4800200	701720	0	559990	296150	829200	0	469570	1207700	0	0	303780	432040
P05369	Farnesyl pyrophosphate synthase	Fdps	sp|P05369|FPPS_RAT Farnesyl pyrophosphate synthase OS=Rattus norvegicus OX=10116 GN=Fdps PE=2 SV=2	1	1	1	1	4.2	4.2	4.2	40.829	353	2.6999	4771700	558270	630430	0	642660	394480	0	0	1077400	0	143470	733520	591500
O95782	AP-2 complex subunit alpha-1	AP2A1	sp|O95782|AP2A1_HUMAN AP-2 complex subunit alpha-1 OS=Homo sapiens OX=9606 GN=AP2A1 PE=1 SV=3	1	6	2	2	6.1	2	2	107.54	977	7.1473	4764000	718210	593180	800450	0	398280	188460	0	553760	236720	263920	0	1011000
P85969;Q9H115	Beta-soluble NSF attachment protein	Napb;NAPB	sp|P85969|SNAB_RAT Beta-soluble NSF attachment protein OS=Rattus norvegicus OX=10116 GN=Napb PE=1 SV=1;sp|Q9H115|SNAB_HUMAN Beta-soluble NSF attachment protein OS=Homo sapiens OX=9606 GN=NAPB PE=1 SV=2	2	1	1	1	4.7	4.7	4.7	33.47	297	4.324	4753300	649050	1192000	1073100	471680	0	0	0	972050	0	395430	0	0
P06686	Sodium/potassium-transporting ATPase subunit alpha-2	Atp1a2	sp|P06686|AT1A2_RAT Sodium/potassium-transporting ATPase subunit alpha-2 OS=Rattus norvegicus OX=10116 GN=Atp1a2 PE=1 SV=1	3	17	2	0	19.2	2.2	0	112.22	1020	4.7402	4717600	407280	1400500	111410	0	0	0	0	1526500	319690	558960	0	393260
Q9NP72;Q5EB77	Ras-related protein Rab-18	RAB18;Rab18	sp|Q9NP72|RAB18_HUMAN Ras-related protein Rab-18 OS=Homo sapiens OX=9606 GN=RAB18 PE=1 SV=1;sp|Q5EB77|RAB18_RAT Ras-related protein Rab-18 OS=Rattus norvegicus OX=10116 GN=Rab18 PE=2 SV=1	2	1	1	1	7.3	7.3	7.3	22.977	206	8.6345	4698500	0	498610	469500	266180	1009900	0	0	1545000	0	0	341390	567990
Q7TSA0;Q8IXI1	Mitochondrial Rho GTPase 2	Rhot2;RHOT2	sp|Q7TSA0|MIRO2_RAT Mitochondrial Rho GTPase 2 OS=Rattus norvegicus OX=10116 GN=Rhot2 PE=1 SV=1;sp|Q8IXI1|MIRO2_HUMAN Mitochondrial Rho GTPase 2 OS=Homo sapiens OX=9606 GN=RHOT2 PE=1 SV=2	2	3	3	2	6.1	6.1	4.3	69.152	622	9.3101	4684800	0	189810	0	0	249690	1440100	343300	973520	789600	352600	0	346140
O00567	Nucleolar protein 56	NOP56	sp|O00567|NOP56_HUMAN Nucleolar protein 56 OS=Homo sapiens OX=9606 GN=NOP56 PE=1 SV=4	1	1	1	1	2.2	2.2	2.2	66.049	594	2.6087	4635600	873190	700030	0	238200	657170	335370	548060	447010	836570	0	0	0
Q63610	Tropomyosin alpha-3 chain	Tpm3	sp|Q63610|TPM3_RAT Tropomyosin alpha-3 chain OS=Rattus norvegicus OX=10116 GN=Tpm3 PE=1 SV=2	1	1	1	1	4.4	4.4	4.4	29.006	248	4.0458	4577700	1619500	871670	0	782990	880770	0	0	0	0	0	422730	0
Q9Y305	Acyl-coenzyme A thioesterase 9, mitochondrial	ACOT9	sp|Q9Y305|ACOT9_HUMAN Acyl-coenzyme A thioesterase 9, mitochondrial OS=Homo sapiens OX=9606 GN=ACOT9 PE=1 SV=2	1	1	1	1	1.8	1.8	1.8	49.901	439	-2	4544100	0	0	2811900	67615	0	0	0	0	0	339020	0	1325600
P35241	Radixin	RDX	sp|P35241|RADI_HUMAN Radixin OS=Homo sapiens OX=9606 GN=RDX PE=1 SV=1	1	7	2	2	10.3	4.3	4.3	68.563	583	4.6895	4529400	967020	917350	1168000	0	837690	0	322090	0	196870	0	0	120380
O00154;Q64559	Cytosolic acyl coenzyme A thioester hydrolase	ACOT7;Acot7	sp|O00154|BACH_HUMAN Cytosolic acyl coenzyme A thioester hydrolase OS=Homo sapiens OX=9606 GN=ACOT7 PE=1 SV=3;sp|Q64559|BACH_RAT Cytosolic acyl coenzyme A thioester hydrolase OS=Rattus norvegicus OX=10116 GN=Acot7 PE=1 SV=4	2	1	1	1	2.9	2.9	2.9	41.796	380	2.9265	4509600	1384900	950000	642490	0	65382	0	990900	0	0	64827	0	411110
Q9Y570;Q4FZT2	Protein phosphatase methylesterase 1	PPME1;Ppme1	sp|Q9Y570|PPME1_HUMAN Protein phosphatase methylesterase 1 OS=Homo sapiens OX=9606 GN=PPME1 PE=1 SV=3;sp|Q4FZT2|PPME1_RAT Protein phosphatase methylesterase 1 OS=Rattus norvegicus OX=10116 GN=Ppme1 PE=1 SV=2	2	1	1	1	3.4	3.4	3.4	42.315	386	3.2068	4421300	1258000	751490	0	0	0	0	799610	1217400	0	0	394770	0
Q63941	Ras-related protein Rab-3B	Rab3b	sp|Q63941|RAB3B_RAT Ras-related protein Rab-3B OS=Rattus norvegicus OX=10116 GN=Rab3b PE=1 SV=2	1	2	1	1	11	7.3	7.3	24.785	219	4.0193	4330900	0	0	0	425020	1089200	0	901620	1348100	295680	92309	0	178970
Q96NR8	Retinol dehydrogenase 12	RDH12	sp|Q96NR8|RDH12_HUMAN Retinol dehydrogenase 12 OS=Homo sapiens OX=9606 GN=RDH12 PE=1 SV=3	1	1	1	1	3.5	3.5	3.5	35.093	316	4.221	4297200	0	230930	333510	262360	458220	0	0	2380100	0	0	632040	0
P00787	Cathepsin B;Cathepsin B light chain;Cathepsin B heavy chain	Ctsb	sp|P00787|CATB_RAT Cathepsin B OS=Rattus norvegicus OX=10116 GN=Ctsb PE=1 SV=2	1	1	1	1	5.3	5.3	5.3	37.47	339	54.136	4282800	455770	334810	702650	203510	568970	0	415910	713210	285340	85151	0	517430
Q5PPN5	Tubulin polymerization-promoting protein family member 3	Tppp3	sp|Q5PPN5|TPPP3_RAT Tubulin polymerization-promoting protein family member 3 OS=Rattus norvegicus OX=10116 GN=Tppp3 PE=2 SV=1	1	1	1	1	8.5	8.5	8.5	18.979	176	2.757	4280200	627030	407180	728630	239430	0	0	358760	780460	0	251280	351870	535520
Q9BX68	Histidine triad nucleotide-binding protein 2, mitochondrial	HINT2	sp|Q9BX68|HINT2_HUMAN Histidine triad nucleotide-binding protein 2, mitochondrial OS=Homo sapiens OX=9606 GN=HINT2 PE=1 SV=1	1	1	1	1	10.4	10.4	10.4	17.162	163	22.141	4209200	456880	737220	488940	0	719910	0	0	807720	0	327060	671470	0
Q9BUF5	Tubulin beta-6 chain	TUBB6	sp|Q9BUF5|TBB6_HUMAN Tubulin beta-6 chain OS=Homo sapiens OX=9606 GN=TUBB6 PE=1 SV=1	1	12	1	1	34.1	3.8	3.8	49.857	446	21.735	4205200	0	0	0	0	2455900	0	0	1465700	283630	0	0	0
Q5XIK2;Q9Y320	Thioredoxin-related transmembrane protein 2	Tmx2;TMX2	sp|Q5XIK2|TMX2_RAT Thioredoxin-related transmembrane protein 2 OS=Rattus norvegicus OX=10116 GN=Tmx2 PE=2 SV=1;sp|Q9Y320|TMX2_HUMAN Thioredoxin-related transmembrane protein 2 OS=Homo sapiens OX=9606 GN=TMX2 PE=1 SV=1	2	1	1	1	5.1	5.1	5.1	33.865	295	2.9452	4185000	349660	202470	479030	205160	532130	0	430230	548130	603540	172690	390100	271830
Q3MIE4	Synaptic vesicle membrane protein VAT-1 homolog	Vat1	sp|Q3MIE4|VAT1_RAT Synaptic vesicle membrane protein VAT-1 homolog OS=Rattus norvegicus OX=10116 GN=Vat1 PE=1 SV=1	1	2	2	2	7.7	7.7	7.7	43.118	404	3.7997	4179600	622140	0	426720	200000	293870	450480	576750	629900	428140	0	0	551640
Q505J8;Q9Y285	Phenylalanine--tRNA ligase alpha subunit	Farsa;FARSA	sp|Q505J8|SYFA_RAT Phenylalanine--tRNA ligase alpha subunit OS=Rattus norvegicus OX=10116 GN=Farsa PE=1 SV=1;sp|Q9Y285|SYFA_HUMAN Phenylalanine--tRNA ligase alpha subunit OS=Homo sapiens OX=9606 GN=FARSA PE=1 SV=3	2	2	2	2	4.9	4.9	4.9	57.719	508	4.4929	4153800	510530	390090	685250	188740	433310	0	292930	252030	0	308590	596020	496370
O00294	Tubby-related protein 1	TULP1	sp|O00294|TULP1_HUMAN Tubby-related protein 1 OS=Homo sapiens OX=9606 GN=TULP1 PE=1 SV=3	1	2	2	1	3.3	3.3	2	60.609	542	2.6116	4133100	467420	931200	1146400	0	202970	0	0	533880	0	142230	0	709060
Q9Y2J8;P20717	Protein-arginine deiminase type-2	PADI2;Padi2	sp|Q9Y2J8|PADI2_HUMAN Protein-arginine deiminase type-2 OS=Homo sapiens OX=9606 GN=PADI2 PE=1 SV=2;sp|P20717|PADI2_RAT Protein-arginine deiminase type-2 OS=Rattus norvegicus OX=10116 GN=Padi2 PE=1 SV=1	2	2	2	2	4.1	4.1	4.1	75.563	665	9.3362	4067200	470410	360830	785370	0	296530	72679	585560	227810	602310	85821	0	579900
Q9UKU0	Long-chain-fatty-acid--CoA ligase 6	ACSL6	sp|Q9UKU0|ACSL6_HUMAN Long-chain-fatty-acid--CoA ligase 6 OS=Homo sapiens OX=9606 GN=ACSL6 PE=2 SV=4	1	5	1	1	8.8	1.7	1.7	77.751	697	-2	4066500	624240	391800	744110	0	0	658380	124730	449260	0	184720	0	889270
Q8N163	Cell cycle and apoptosis regulator protein 2	CCAR2	sp|Q8N163|CCAR2_HUMAN Cell cycle and apoptosis regulator protein 2 OS=Homo sapiens OX=9606 GN=CCAR2 PE=1 SV=2	1	2	2	2	4.3	4.3	4.3	102.9	923	2.8154	4047400	0	0	0	494760	0	1520400	0	0	0	0	0	2032200
P56571	ES1 protein homolog, mitochondrial		sp|P56571|ES1_RAT ES1 protein homolog, mitochondrial OS=Rattus norvegicus OX=10116 PE=1 SV=2	1	1	1	1	9.4	9.4	9.4	28.172	266	4.8943	3989000	0	457140	903010	287610	0	0	0	1055600	0	0	0	1285600
Q96CW1;P84092	AP-2 complex subunit mu	AP2M1;Ap2m1	sp|Q96CW1|AP2M1_HUMAN AP-2 complex subunit mu OS=Homo sapiens OX=9606 GN=AP2M1 PE=1 SV=2;sp|P84092|AP2M1_RAT AP-2 complex subunit mu OS=Rattus norvegicus OX=10116 GN=Ap2m1 PE=1 SV=1	2	2	2	2	3.4	3.4	3.4	49.654	435	3.1312	3986200	194670	157780	798690	300500	0	0	1045300	642140	187760	252430	0	406850
Q8NB91	Fanconi anemia group B protein	FANCB	sp|Q8NB91|FANCB_HUMAN Fanconi anemia group B protein OS=Homo sapiens OX=9606 GN=FANCB PE=1 SV=1	1	1	1	1	1.4	1.4	1.4	97.725	859	2.9081	3982900	0	0	0	0	0	0	0	921570	0	281960	0	2779300
P85968;P52209	6-phosphogluconate dehydrogenase, decarboxylating	Pgd;PGD	sp|P85968|6PGD_RAT 6-phosphogluconate dehydrogenase, decarboxylating OS=Rattus norvegicus OX=10116 GN=Pgd PE=1 SV=1;sp|P52209|6PGD_HUMAN 6-phosphogluconate dehydrogenase, decarboxylating OS=Homo sapiens OX=9606 GN=PGD PE=1 SV=3	2	1	1	1	2.9	2.9	2.9	53.236	483	62.536	3955600	0	0	1151600	0	1069100	0	0	1612600	0	0	0	122270
Q9UN86	Ras GTPase-activating protein-binding protein 2	G3BP2	sp|Q9UN86|G3BP2_HUMAN Ras GTPase-activating protein-binding protein 2 OS=Homo sapiens OX=9606 GN=G3BP2 PE=1 SV=2	1	1	1	1	3.5	3.5	3.5	54.12	482	2.9237	3921200	300320	668950	650600	0	148910	0	453680	498760	437630	0	0	762390
Q14498	RNA-binding protein 39	RBM39	sp|Q14498|RBM39_HUMAN RNA-binding protein 39 OS=Homo sapiens OX=9606 GN=RBM39 PE=1 SV=2	1	1	1	1	2.1	2.1	2.1	59.379	530	3.8086	3900100	71694	344440	520280	129850	476800	467680	532730	353110	305800	180740	0	516980
P36972	Adenine phosphoribosyltransferase	Aprt	sp|P36972|APT_RAT Adenine phosphoribosyltransferase OS=Rattus norvegicus OX=10116 GN=Aprt PE=1 SV=1	1	2	2	2	18.3	18.3	18.3	19.546	180	6.0876	3886800	372940	748530	1080500	0	221570	0	432120	329200	0	0	566200	135710
P22057	Prostaglandin-H2 D-isomerase	Ptgds	sp|P22057|PTGDS_RAT Prostaglandin-H2 D-isomerase OS=Rattus norvegicus OX=10116 GN=Ptgds PE=1 SV=2	1	1	1	1	9	9	9	21.301	189	4.6139	3870800	0	637750	0	0	469350	0	0	1520900	0	0	710860	531970
Q9H0E2;A2RUW1	Toll-interacting protein	TOLLIP;Tollip	sp|Q9H0E2|TOLIP_HUMAN Toll-interacting protein OS=Homo sapiens OX=9606 GN=TOLLIP PE=1 SV=1;sp|A2RUW1|TOLIP_RAT Toll-interacting protein OS=Rattus norvegicus OX=10116 GN=Tollip PE=1 SV=1	2	1	1	1	5.1	5.1	5.1	30.281	274	2.5822	3851900	563280	0	439480	210220	0	0	661230	1087100	0	172130	0	718460
Q04462	Valine--tRNA ligase	Vars	sp|Q04462|SYVC_RAT Valine--tRNA ligase OS=Rattus norvegicus OX=10116 GN=Vars PE=2 SV=2	1	1	1	1	1.3	1.3	1.3	140.37	1264	2.5589	3849500	575860	430180	389550	247670	601070	307990	0	127260	394570	0	0	775390
P15178;P14868	Aspartate--tRNA ligase, cytoplasmic	Dars;DARS	sp|P15178|SYDC_RAT Aspartate--tRNA ligase, cytoplasmic OS=Rattus norvegicus OX=10116 GN=Dars PE=1 SV=1;sp|P14868|SYDC_HUMAN Aspartate--tRNA ligase, cytoplasmic OS=Homo sapiens OX=9606 GN=DARS PE=1 SV=2	2	2	2	2	5.8	5.8	5.8	57.126	501	2.8038	3816800	293880	464210	731360	142530	294000	0	519850	887740	0	68798	0	414390
P53621	Coatomer subunit alpha;Xenin;Proxenin	COPA	sp|P53621|COPA_HUMAN Coatomer subunit alpha OS=Homo sapiens OX=9606 GN=COPA PE=1 SV=2	1	3	3	3	2.5	2.5	2.5	138.34	1224	5.8183	3801400	0	723540	244650	222910	509610	455980	271620	222150	228010	357880	0	565040
P30349;P09960	Leukotriene A-4 hydrolase	Lta4h;LTA4H	sp|P30349|LKHA4_RAT Leukotriene A-4 hydrolase OS=Rattus norvegicus OX=10116 GN=Lta4h PE=2 SV=2;sp|P09960|LKHA4_HUMAN Leukotriene A-4 hydrolase OS=Homo sapiens OX=9606 GN=LTA4H PE=1 SV=2	2	2	2	2	3.9	3.9	3.9	69.175	610	5.5643	3662700	0	1386600	364150	0	460720	0	229520	603860	0	0	0	617840
Q5M7V8;Q9Y2W1	Thyroid hormone receptor-associated protein 3	Thrap3;THRAP3	sp|Q5M7V8|TR150_RAT Thyroid hormone receptor-associated protein 3 OS=Rattus norvegicus OX=10116 GN=Thrap3 PE=1 SV=1;sp|Q9Y2W1|TR150_HUMAN Thyroid hormone receptor-associated protein 3 OS=Homo sapiens OX=9606 GN=THRAP3 PE=1 SV=2	2	1	1	1	0.9	0.9	0.9	108.25	951	2.7138	3572800	539700	912020	0	293840	0	654540	0	483310	0	411030	0	278330
Q9JLJ3;P49189	4-trimethylaminobutyraldehyde dehydrogenase	Aldh9a1;ALDH9A1	sp|Q9JLJ3|AL9A1_RAT 4-trimethylaminobutyraldehyde dehydrogenase OS=Rattus norvegicus OX=10116 GN=Aldh9a1 PE=1 SV=1;sp|P49189|AL9A1_HUMAN 4-trimethylaminobutyraldehyde dehydrogenase OS=Homo sapiens OX=9606 GN=ALDH9A1 PE=1 SV=3	2	1	1	1	3	3	3	53.652	494	3.5725	3554700	0	745760	645380	141160	0	438930	553580	1029900	0	0	0	0
O75643;F1LNJ2	U5 small nuclear ribonucleoprotein 200 kDa helicase	SNRNP200;Snrnp200	sp|O75643|U520_HUMAN U5 small nuclear ribonucleoprotein 200 kDa helicase OS=Homo sapiens OX=9606 GN=SNRNP200 PE=1 SV=2;sp|F1LNJ2|U520_RAT U5 small nuclear ribonucleoprotein 200 kDa helicase OS=Rattus norvegicus OX=10116 GN=Snrnp200 PE=1 SV=1	2	6	6	6	3.2	3.2	3.2	244.5	2136	13.572	3547200	0	1386400	31962	637780	1170500	0	142140	178420	0	0	0	0
P14604	Enoyl-CoA hydratase, mitochondrial	Echs1	sp|P14604|ECHM_RAT Enoyl-CoA hydratase, mitochondrial OS=Rattus norvegicus OX=10116 GN=Echs1 PE=1 SV=1	1	1	1	1	5.9	5.9	5.9	31.516	290	4.9335	3440400	526650	0	478120	218560	920500	0	463710	367290	0	156870	0	308650
P14668	Annexin A5	Anxa5	sp|P14668|ANXA5_RAT Annexin A5 OS=Rattus norvegicus OX=10116 GN=Anxa5 PE=1 SV=3	1	1	1	1	5	5	5	35.744	319	50.635	3413600	465790	0	0	514200	1216500	0	0	0	0	214450	0	1002700
Q96FJ2;Q78P75	Dynein light chain 2, cytoplasmic	DYNLL2;Dynll2	sp|Q96FJ2|DYL2_HUMAN Dynein light chain 2, cytoplasmic OS=Homo sapiens OX=9606 GN=DYNLL2 PE=1 SV=1;sp|Q78P75|DYL2_RAT Dynein light chain 2, cytoplasmic OS=Rattus norvegicus OX=10116 GN=Dynll2 PE=1 SV=1	2	2	2	1	25.8	25.8	13.5	10.35	89	17.881	3374600	0	2699700	0	0	0	0	517890	0	0	156990	0	0
Q56A27;Q09161	Nuclear cap-binding protein subunit 1	Ncbp1;NCBP1	sp|Q56A27|NCBP1_RAT Nuclear cap-binding protein subunit 1 OS=Rattus norvegicus OX=10116 GN=Ncbp1 PE=1 SV=1;sp|Q09161|NCBP1_HUMAN Nuclear cap-binding protein subunit 1 OS=Homo sapiens OX=9606 GN=NCBP1 PE=1 SV=1	2	1	1	1	1.4	1.4	1.4	91.91	790	3.86	3368000	283280	471720	691760	0	0	0	291800	385420	429760	240590	0	573690
Q9NQW7;O54975	Xaa-Pro aminopeptidase 1;Xaa-Pro aminopeptidase 1;Xaa-Pro aminopeptidase 1, N-terminally processed	XPNPEP1;Xpnpep1	sp|Q9NQW7|XPP1_HUMAN Xaa-Pro aminopeptidase 1 OS=Homo sapiens OX=9606 GN=XPNPEP1 PE=1 SV=3;sp|O54975|XPP1_RAT Xaa-Pro aminopeptidase 1 OS=Rattus norvegicus OX=10116 GN=Xpnpep1 PE=1 SV=1	2	1	1	1	2.6	2.6	2.6	69.917	623	5.0986	3359700	250210	0	359370	128770	890310	450580	90152	647240	241450	157180	0	144420
Q15436	Protein transport protein Sec23A	SEC23A	sp|Q15436|SC23A_HUMAN Protein transport protein Sec23A OS=Homo sapiens OX=9606 GN=SEC23A PE=1 SV=2	1	2	2	2	3.1	3.1	3.1	86.16	765	5.7878	3317700	807070	857140	181650	0	0	353870	304780	197370	223080	392700	0	0
Q9Y376	Calcium-binding protein 39	CAB39	sp|Q9Y376|CAB39_HUMAN Calcium-binding protein 39 OS=Homo sapiens OX=9606 GN=CAB39 PE=1 SV=1	1	2	2	2	5.9	5.9	5.9	39.869	341	4.3995	3314300	400330	324130	0	802580	1021500	0	765800	0	0	0	0	0
P51650;P51649	Succinate-semialdehyde dehydrogenase, mitochondrial	Aldh5a1;ALDH5A1	sp|P51650|SSDH_RAT Succinate-semialdehyde dehydrogenase, mitochondrial OS=Rattus norvegicus OX=10116 GN=Aldh5a1 PE=1 SV=2;sp|P51649|SSDH_HUMAN Succinate-semialdehyde dehydrogenase, mitochondrial OS=Homo sapiens OX=9606 GN=ALDH5A1 PE=1 SV=2	2	2	2	2	4.2	4.2	4.2	56.131	523	5.6682	3303500	302730	135730	353380	0	0	185860	787170	1538600	0	0	0	0
P46844	Biliverdin reductase A	Blvra	sp|P46844|BIEA_RAT Biliverdin reductase A OS=Rattus norvegicus OX=10116 GN=Blvra PE=1 SV=1	2	3	3	3	11.2	11.2	11.2	33.565	295	7.6728	3276700	678500	298110	0	119180	199450	0	816050	852430	0	69057	0	243940
O94826;Q75Q39	Mitochondrial import receptor subunit TOM70	TOMM70A;Tomm70a	sp|O94826|TOM70_HUMAN Mitochondrial import receptor subunit TOM70 OS=Homo sapiens OX=9606 GN=TOMM70 PE=1 SV=1;sp|Q75Q39|TOM70_RAT Mitochondrial import receptor subunit TOM70 OS=Rattus norvegicus OX=10116 GN=Tomm70 PE=1 SV=1	2	1	1	1	1.3	1.3	1.3	67.454	608	2.9049	3272800	697450	378840	0	121130	295070	433100	0	601240	0	234190	0	511750
Q9NXG2	THUMP domain-containing protein 1	THUMPD1	sp|Q9NXG2|THUM1_HUMAN THUMP domain-containing protein 1 OS=Homo sapiens OX=9606 GN=THUMPD1 PE=1 SV=2	1	1	1	1	3.1	3.1	3.1	39.315	353	4.8651	3240500	578510	0	0	212040	0	0	386990	579470	0	0	631290	852160
Q9UI12	V-type proton ATPase subunit H	ATP6V1H	sp|Q9UI12|VATH_HUMAN V-type proton ATPase subunit H OS=Homo sapiens OX=9606 GN=ATP6V1H PE=1 SV=1	1	1	1	1	3.3	3.3	3.3	55.882	483	7.3648	3230700	0	0	690090	298500	421550	158970	0	973050	190620	297710	0	200190
Q9BYK8	Helicase with zinc finger domain 2	HELZ2	sp|Q9BYK8|HELZ2_HUMAN Helicase with zinc finger domain 2 OS=Homo sapiens OX=9606 GN=HELZ2 PE=1 SV=6	1	2	2	2	1.1	1.1	1.1	294.65	2649	2.5506	3211000	0	0	0	0	0	0	526050	0	0	0	0	2684900
P15429	Beta-enolase	Eno3	sp|P15429|ENOB_RAT Beta-enolase OS=Rattus norvegicus OX=10116 GN=Eno3 PE=1 SV=3	1	8	1	1	24.4	2.1	2.1	47.013	434	-2	3193000	0	2356300	0	0	0	0	125780	202560	0	0	0	508310
Q6AYK6	Calcyclin-binding protein	Cacybp	sp|Q6AYK6|CYBP_RAT Calcyclin-binding protein OS=Rattus norvegicus OX=10116 GN=Cacybp PE=1 SV=1	1	2	2	2	8.7	8.7	8.7	26.541	229	31.108	3168500	263110	0	0	0	1554200	0	281010	0	0	100860	0	969310
Q5U2U7	mRNA cap guanine-N7 methyltransferase	Rnmt	sp|Q5U2U7|MCES_RAT mRNA cap guanine-N7 methyltransferase OS=Rattus norvegicus OX=10116 GN=Rnmt PE=1 SV=1	1	2	2	2	6.3	6.3	6.3	52.816	461	2.9518	3167300	148590	299790	232270	127260	514190	329470	538270	0	0	88576	888890	0
Q6R556	Secretagogin	Scgn	sp|Q6R556|SEGN_RAT Secretagogin OS=Rattus norvegicus OX=10116 GN=Scgn PE=1 SV=1	1	1	1	1	5.1	5.1	5.1	32.156	276	5.3601	3118700	64406	0	123960	286770	846570	0	199210	909010	0	0	466780	221940
Q8CFG6;Q9NY47	Voltage-dependent calcium channel subunit alpha-2/delta-2;Voltage-dependent calcium channel subunit alpha-2-2;Voltage-dependent calcium channel subunit delta-2	Cacna2d2;CACNA2D2	sp|Q8CFG6|CA2D2_RAT Voltage-dependent calcium channel subunit alpha-2/delta-2 OS=Rattus norvegicus OX=10116 GN=Cacna2d2 PE=2 SV=1;sp|Q9NY47|CA2D2_HUMAN Voltage-dependent calcium channel subunit alpha-2/delta-2 OS=Homo sapiens OX=9606 GN=CACNA2D2 PE=1 SV=2	2	4	4	4	3.5	3.5	3.5	130.77	1157	9.2175	3117000	0	1250800	223200	194290	0	607210	502450	0	0	339080	0	0
O14523	C2 domain-containing protein 2-like	C2CD2L	sp|O14523|C2C2L_HUMAN Phospholipid transfer protein C2CD2L OS=Homo sapiens OX=9606 GN=C2CD2L PE=1 SV=3	1	1	1	1	1.4	1.4	1.4	76.18	706	6.1422	3105700	409510	379260	451230	191540	187170	598800	0	74430	348750	333720	0	131280
P09661	U2 small nuclear ribonucleoprotein A	SNRPA1	sp|P09661|RU2A_HUMAN U2 small nuclear ribonucleoprotein A OS=Homo sapiens OX=9606 GN=SNRPA1 PE=1 SV=2	1	1	1	1	3.5	3.5	3.5	28.415	255	3.0722	3075000	534050	418250	382950	0	0	0	157070	821130	0	0	292400	469120
Q9NVQ4	Fas apoptotic inhibitory molecule 1	FAIM	sp|Q9NVQ4|FAIM1_HUMAN Fas apoptotic inhibitory molecule 1 OS=Homo sapiens OX=9606 GN=FAIM PE=1 SV=1	1	1	1	1	9.5	9.5	9.5	20.215	179	16.175	3057300	0	0	993380	579830	563150	0	0	404370	0	0	227410	289160
P54921;P54920	Alpha-soluble NSF attachment protein	Napa;NAPA	sp|P54921|SNAA_RAT Alpha-soluble NSF attachment protein OS=Rattus norvegicus OX=10116 GN=Napa PE=1 SV=2;sp|P54920|SNAA_HUMAN Alpha-soluble NSF attachment protein OS=Homo sapiens OX=9606 GN=NAPA PE=1 SV=3	2	1	1	1	5.1	5.1	5.1	33.192	295	6.5704	3049200	0	0	0	0	952820	0	927750	0	0	0	596320	572310
P04631;P04271	Protein S100-B	S100b;S100B	sp|P04631|S100B_RAT Protein S100-B OS=Rattus norvegicus OX=10116 GN=S100b PE=1 SV=2;sp|P04271|S100B_HUMAN Protein S100-B OS=Homo sapiens OX=9606 GN=S100B PE=1 SV=2	2	1	1	1	16.3	16.3	16.3	10.744	92	-2	3046300	708940	258950	0	298610	734820	271550	501190	0	0	272280	0	0
Q9H845	Acyl-CoA dehydrogenase family member 9, mitochondrial	ACAD9	sp|Q9H845|ACAD9_HUMAN Acyl-CoA dehydrogenase family member 9, mitochondrial OS=Homo sapiens OX=9606 GN=ACAD9 PE=1 SV=1	1	1	1	1	2.1	2.1	2.1	68.76	621	3.6229	3015200	0	835800	938850	0	0	0	0	0	276790	0	963740	0
Q5XHY5;Q68FW7;P26639	Threonine--tRNA ligase, cytoplasmic;Threonine--tRNA ligase, mitochondrial	Tars;Tars2;TARS	sp|Q5XHY5|SYTC_RAT Threonine--tRNA ligase, cytoplasmic OS=Rattus norvegicus OX=10116 GN=Tars PE=1 SV=1;sp|Q68FW7|SYTM_RAT Threonine--tRNA ligase, mitochondrial OS=Rattus norvegicus OX=10116 GN=Tars2 PE=2 SV=1;sp|P26639|SYTC_HUMAN Threonine--tRNA ligase, cy	3	2	2	2	3.2	3.2	3.2	80.575	695	4.1409	2962900	314630	607800	422580	34691	0	0	449670	975950	157550	0	0	0
O00422	Histone deacetylase complex subunit SAP18	SAP18	sp|O00422|SAP18_HUMAN Histone deacetylase complex subunit SAP18 OS=Homo sapiens OX=9606 GN=SAP18 PE=1 SV=1	1	1	1	1	10.5	10.5	10.5	17.561	153	2.7806	2933900	0	0	655580	251320	659020	0	70533	636790	0	0	115690	544930
O95232	Luc7-like protein 3	LUC7L3	sp|O95232|LC7L3_HUMAN Luc7-like protein 3 OS=Homo sapiens OX=9606 GN=LUC7L3 PE=1 SV=2	1	2	2	2	6.2	6.2	6.2	51.466	432	4.3446	2881900	202550	409930	729480	0	235870	0	0	504130	0	118640	377860	303430
P12785	Fatty acid synthase;[Acyl-carrier-protein] S-acetyltransferase;[Acyl-carrier-protein] S-malonyltransferase;3-oxoacyl-[acyl-carrier-protein] synthase;3-oxoacyl-[acyl-carrier-protein] reductase;3-hydroxyacyl-[acyl-carrier-protein] dehydratase;Enoyl-[acyl-carrier-protein] reductase;Oleoyl-[acyl-carrier-protein] hydrolase	Fasn	sp|P12785|FAS_RAT Fatty acid synthase OS=Rattus norvegicus OX=10116 GN=Fasn PE=1 SV=3	2	4	4	4	1.8	1.8	1.8	272.65	2505	10.608	2860100	0	949120	0	668590	517640	0	561370	87296	0	0	0	76044
Q7TP47;O60506	Heterogeneous nuclear ribonucleoprotein Q	Syncrip;SYNCRIP	sp|Q7TP47|HNRPQ_RAT Heterogeneous nuclear ribonucleoprotein Q OS=Rattus norvegicus OX=10116 GN=Syncrip PE=2 SV=1;sp|O60506|HNRPQ_HUMAN Heterogeneous nuclear ribonucleoprotein Q OS=Homo sapiens OX=9606 GN=SYNCRIP PE=1 SV=2	2	4	2	2	7.9	4.9	4.9	59.71	533	5.4602	2817700	337510	538220	513790	0	240190	0	0	716790	167140	0	0	304020
P78363	Retinal-specific ATP-binding cassette transporter	ABCA4	sp|P78363|ABCA4_HUMAN Retinal-specific ATP-binding cassette transporter OS=Homo sapiens OX=9606 GN=ABCA4 PE=1 SV=3	1	2	2	2	0.9	0.9	0.9	255.94	2273	4.1679	2814700	0	1190200	225990	0	222310	307600	357660	510940	0	0	0	0
Q8K3P4;O43347	RNA-binding protein Musashi homolog 1	Msi1;MSI1	sp|Q8K3P4|MSI1H_RAT RNA-binding protein Musashi homolog 1 OS=Rattus norvegicus OX=10116 GN=Msi1 PE=2 SV=1;sp|O43347|MSI1H_HUMAN RNA-binding protein Musashi homolog 1 OS=Homo sapiens OX=9606 GN=MSI1 PE=1 SV=1	2	1	1	1	4.1	4.1	4.1	39.133	362	3.0657	2813900	785570	573550	0	522530	932270	0	0	0	0	0	0	0
Q62927	cGMP-gated cation channel alpha-1	Cnga1	sp|Q62927|CNGA1_RAT cGMP-gated cation channel alpha-1 OS=Rattus norvegicus OX=10116 GN=Cnga1 PE=2 SV=1	1	1	1	1	2.2	2.2	2.2	79.227	683	4.4267	2802700	211610	0	824380	0	355390	218680	74039	308990	327580	0	0	481970
Q8NCB2;Q63092	CaM kinase-like vesicle-associated protein	CAMKV;Camkv	sp|Q8NCB2|CAMKV_HUMAN CaM kinase-like vesicle-associated protein OS=Homo sapiens OX=9606 GN=CAMKV PE=2 SV=2;sp|Q63092|CAMKV_RAT CaM kinase-like vesicle-associated protein OS=Rattus norvegicus OX=10116 GN=Camkv PE=1 SV=1	2	2	2	2	3.6	3.6	3.6	54.353	501	5.1892	2801100	518680	290410	447060	53526	0	118350	0	975080	398020	0	0	0
P10155	60 kDa SS-A/Ro ribonucleoprotein	TROVE2	sp|P10155|RO60_HUMAN 60 kDa SS-A/Ro ribonucleoprotein OS=Homo sapiens OX=9606 GN=TROVE2 PE=1 SV=2	1	2	2	2	4.3	4.3	4.3	60.67	538	5.1375	2762800	0	0	688750	54786	697900	0	0	993080	328300	0	0	0
P00388	NADPH--cytochrome P450 reductase	Por	sp|P00388|NCPR_RAT NADPH--cytochrome P450 reductase OS=Rattus norvegicus OX=10116 GN=Por PE=1 SV=3	1	2	2	1	2.9	2.9	1.6	76.962	678	4.3525	2750100	0	357560	275240	364760	367380	392060	505020	0	316650	0	0	171410
Q9C0K3;Q9P1U1;Q4V7C7;P61158	Actin-related protein 3C;Actin-related protein 3B;Actin-related protein 3	ACTR3C;ACTR3B;Actr3;ACTR3	sp|Q9C0K3|ARP3C_HUMAN Actin-related protein 3C OS=Homo sapiens OX=9606 GN=ACTR3C PE=2 SV=1;sp|Q9P1U1|ARP3B_HUMAN Actin-related protein 3B OS=Homo sapiens OX=9606 GN=ACTR3B PE=2 SV=1;sp|Q4V7C7|ARP3_RAT Actin-related protein 3 OS=Rattus norvegicus OX=10116 G	4	1	1	1	5.2	5.2	5.2	23.712	210	3.7765	2744500	342610	201280	529130	96474	360880	0	0	606490	0	113580	196240	297800
Q15029	116 kDa U5 small nuclear ribonucleoprotein component	EFTUD2	sp|Q15029|U5S1_HUMAN 116 kDa U5 small nuclear ribonucleoprotein component OS=Homo sapiens OX=9606 GN=EFTUD2 PE=1 SV=1	1	5	5	5	7	7	7	109.43	972	10.439	2738700	0	366550	0	158160	1203100	356380	106660	259200	0	0	0	288660
Q9JHY2	Sideroflexin-3	Sfxn3	sp|Q9JHY2|SFXN3_RAT Sideroflexin-3 OS=Rattus norvegicus OX=10116 GN=Sfxn3 PE=2 SV=1	1	1	1	1	9.3	9.3	9.3	35.433	321	5.6852	2726800	0	0	0	0	1188700	408230	0	0	341890	0	0	787900
Q96FQ6	Protein S100-A16	S100A16	sp|Q96FQ6|S10AG_HUMAN Protein S100-A16 OS=Homo sapiens OX=9606 GN=S100A16 PE=1 SV=1	1	1	1	1	10.7	10.7	10.7	11.801	103	3.7761	2695900	360500	141390	405370	0	863450	216230	28009	0	0	276370	0	404610
Q1WIM2;Q8N3J6	Cell adhesion molecule 2	Cadm2;CADM2	sp|Q1WIM2|CADM2_RAT Cell adhesion molecule 2 OS=Rattus norvegicus OX=10116 GN=Cadm2 PE=1 SV=2;sp|Q8N3J6|CADM2_HUMAN Cell adhesion molecule 2 OS=Homo sapiens OX=9606 GN=CADM2 PE=2 SV=1	2	2	2	2	7.4	7.4	7.4	47.527	435	5.1188	2672600	457530	0	584810	0	0	0	0	1269700	0	360590	0	0
Q9Y3B4	Splicing factor 3B subunit 6	SF3B6	sp|Q9Y3B4|SF3B6_HUMAN Splicing factor 3B subunit 6 OS=Homo sapiens OX=9606 GN=SF3B6 PE=1 SV=1	1	1	1	1	11.2	11.2	11.2	14.585	125	3.1547	2643300	642070	413480	458370	134200	0	0	283550	711610	0	0	0	0
P14669	Annexin A3	Anxa3	sp|P14669|ANXA3_RAT Annexin A3 OS=Rattus norvegicus OX=10116 GN=Anxa3 PE=1 SV=4	1	1	1	1	2.8	2.8	2.8	36.363	324	2.8498	2637500	0	654060	0	0	0	0	497820	840010	0	230530	0	415120
O75533	Splicing factor 3B subunit 1	SF3B1	sp|O75533|SF3B1_HUMAN Splicing factor 3B subunit 1 OS=Homo sapiens OX=9606 GN=SF3B1 PE=1 SV=3	1	2	2	2	2.1	2.1	2.1	145.83	1304	3.8235	2617300	272650	261070	368510	0	472350	251830	232990	106400	0	275230	0	376250
Q9QXU8;Q9Y6G9	Cytoplasmic dynein 1 light intermediate chain 1	Dync1li1;DYNC1LI1	sp|Q9QXU8|DC1L1_RAT Cytoplasmic dynein 1 light intermediate chain 1 OS=Rattus norvegicus OX=10116 GN=Dync1li1 PE=1 SV=1;sp|Q9Y6G9|DC1L1_HUMAN Cytoplasmic dynein 1 light intermediate chain 1 OS=Homo sapiens OX=9606 GN=DYNC1LI1 PE=1 SV=3	2	2	2	2	5.4	5.4	5.4	56.792	523	15.646	2613400	0	274340	1024700	269320	0	0	0	205900	283160	0	394420	161620
P10745	Retinol-binding protein 3	RBP3	sp|P10745|RET3_HUMAN Retinol-binding protein 3 OS=Homo sapiens OX=9606 GN=RBP3 PE=1 SV=2	1	1	1	1	0.6	0.6	0.6	135.36	1247	5.4549	2551500	534720	411110	280390	215020	0	426530	223280	112710	0	347790	0	0
Q8K4F7;Q96C86	m7GpppX diphosphatase	Dcps;DCPS	sp|Q8K4F7|DCPS_RAT m7GpppX diphosphatase OS=Rattus norvegicus OX=10116 GN=Dcps PE=2 SV=1;sp|Q96C86|DCPS_HUMAN m7GpppX diphosphatase OS=Homo sapiens OX=9606 GN=DCPS PE=1 SV=2	2	2	2	2	8.9	8.9	8.9	38.713	336	5.213	2543800	935720	0	0	186290	1046100	159140	0	0	0	0	0	216590
O14737	Programmed cell death protein 5	PDCD5	sp|O14737|PDCD5_HUMAN Programmed cell death protein 5 OS=Homo sapiens OX=9606 GN=PDCD5 PE=1 SV=3	1	2	2	2	18.4	18.4	18.4	14.285	125	6.4804	2527100	0	283550	742090	0	0	0	197100	0	0	324760	441260	538390
Q8NBU5;Q505J9	ATPase family AAA domain-containing protein 1	ATAD1;Atad1	sp|Q8NBU5|ATAD1_HUMAN ATPase family AAA domain-containing protein 1 OS=Homo sapiens OX=9606 GN=ATAD1 PE=1 SV=1;sp|Q505J9|ATAD1_RAT ATPase family AAA domain-containing protein 1 OS=Rattus norvegicus OX=10116 GN=Atad1 PE=1 SV=1	2	1	1	1	4.4	4.4	4.4	40.744	361	2.5617	2519200	0	520410	238540	201180	115610	0	0	506240	408520	0	275660	253010
P08579	U2 small nuclear ribonucleoprotein B	SNRPB2	sp|P08579|RU2B_HUMAN U2 small nuclear ribonucleoprotein B OS=Homo sapiens OX=9606 GN=SNRPB2 PE=1 SV=1	1	1	1	1	5.8	5.8	5.8	25.486	225	-2	2516400	0	0	875410	0	0	0	580100	821520	239410	0	0	0
P28023;Q14203	Dynactin subunit 1	Dctn1;DCTN1	sp|P28023|DCTN1_RAT Dynactin subunit 1 OS=Rattus norvegicus OX=10116 GN=Dctn1 PE=1 SV=2;sp|Q14203|DCTN1_HUMAN Dynactin subunit 1 OS=Homo sapiens OX=9606 GN=DCTN1 PE=1 SV=3	2	2	2	2	2	2	2	141.93	1280	9.1098	2509900	0	0	371370	123710	650030	420510	237850	350600	170140	0	0	185660
P61212;P40616	ADP-ribosylation factor-like protein 1	Arl1;ARL1	sp|P61212|ARL1_RAT ADP-ribosylation factor-like protein 1 OS=Rattus norvegicus OX=10116 GN=Arl1 PE=1 SV=1;sp|P40616|ARL1_HUMAN ADP-ribosylation factor-like protein 1 OS=Homo sapiens OX=9606 GN=ARL1 PE=1 SV=1	2	1	1	1	6.1	6.1	6.1	20.411	181	2.8015	2445400	229600	0	666160	174720	391720	0	0	680180	0	0	0	303010
Q15631	Translin	TSN	sp|Q15631|TSN_HUMAN Translin OS=Homo sapiens OX=9606 GN=TSN PE=1 SV=1	1	2	2	2	11.4	11.4	11.4	26.183	228	5.7486	2438300	0	675430	0	176100	799670	0	0	565000	0	0	0	222100
P62425;P62424	60S ribosomal protein L7a	Rpl7a;RPL7A	sp|P62425|RL7A_RAT 60S ribosomal protein L7a OS=Rattus norvegicus OX=10116 GN=Rpl7a PE=1 SV=2;sp|P62424|RL7A_HUMAN 60S ribosomal protein L7a OS=Homo sapiens OX=9606 GN=RPL7A PE=1 SV=2	2	2	2	2	6	6	6	29.995	266	3.7376	2419100	0	0	392220	0	0	0	0	1172300	0	0	854550	0
Q9ESW0;Q16531	DNA damage-binding protein 1	Ddb1;DDB1	sp|Q9ESW0|DDB1_RAT DNA damage-binding protein 1 OS=Rattus norvegicus OX=10116 GN=Ddb1 PE=1 SV=1;sp|Q16531|DDB1_HUMAN DNA damage-binding protein 1 OS=Homo sapiens OX=9606 GN=DDB1 PE=1 SV=1	2	3	3	3	3.8	3.8	3.8	126.86	1140	6.924	2407600	0	65327	291610	316480	942370	79792	0	220370	0	0	0	491670
O15067	Phosphoribosylformylglycinamidine synthase	PFAS	sp|O15067|PUR4_HUMAN Phosphoribosylformylglycinamidine synthase OS=Homo sapiens OX=9606 GN=PFAS PE=1 SV=4	1	2	2	2	2.2	2.2	2.2	144.73	1338	4.3223	2374100	424740	537920	0	0	0	259150	576140	104420	0	471710	0	0
P97686;Q92823	Neuronal cell adhesion molecule	Nrcam;NRCAM	sp|P97686|NRCAM_RAT Neuronal cell adhesion molecule OS=Rattus norvegicus OX=10116 GN=Nrcam PE=1 SV=2;sp|Q92823|NRCAM_HUMAN Neuronal cell adhesion molecule OS=Homo sapiens OX=9606 GN=NRCAM PE=1 SV=3	2	1	1	1	1.2	1.2	1.2	133.91	1214	3.4054	2373400	290720	243880	0	0	439630	283060	0	188070	310360	260960	0	356700
Q5GFD9	Protein IMPACT	Impact	sp|Q5GFD9|IMPCT_RAT Protein IMPACT OS=Rattus norvegicus OX=10116 GN=Impact PE=1 SV=1	1	1	1	1	4.1	4.1	4.1	35.995	317	8.837	2356200	450070	0	0	0	639660	165790	654920	0	268500	0	0	177230
P05545	Serine protease inhibitor A3K	Serpina3k	sp|P05545|SPA3K_RAT Serine protease inhibitor A3K OS=Rattus norvegicus OX=10116 GN=Serpina3k PE=1 SV=3	1	1	1	1	2.6	2.6	2.6	46.561	416	2.7965	2353500	0	1268100	394730	244150	162000	0	0	284510	0	0	0	0
Q66HG8;Q13123	Protein Red	Ik;IK	sp|Q66HG8|RED_RAT Protein Red OS=Rattus norvegicus OX=10116 GN=Ik PE=1 SV=1;sp|Q13123|RED_HUMAN Protein Red OS=Homo sapiens OX=9606 GN=IK PE=1 SV=3	2	1	1	1	1.6	1.6	1.6	65.587	557	3.3824	2333200	324340	262800	654240	0	170520	0	236390	498620	0	0	0	186300
O15145	Actin-related protein 2/3 complex subunit 3	ARPC3	sp|O15145|ARPC3_HUMAN Actin-related protein 2/3 complex subunit 3 OS=Homo sapiens OX=9606 GN=ARPC3 PE=1 SV=3	1	1	1	1	6.2	6.2	6.2	20.546	178	-2	2319600	231970	0	256330	0	464230	0	469130	331200	0	0	215610	351140
Q6AY09;P55795	Heterogeneous nuclear ribonucleoprotein H2	Hnrnph2;HNRNPH2	sp|Q6AY09|HNRH2_RAT Heterogeneous nuclear ribonucleoprotein H2 OS=Rattus norvegicus OX=10116 GN=Hnrnph2 PE=1 SV=1;sp|P55795|HNRH2_HUMAN Heterogeneous nuclear ribonucleoprotein H2 OS=Homo sapiens OX=9606 GN=HNRNPH2 PE=1 SV=1	2	5	1	1	17.6	3.8	3.8	49.293	449	-2	2312800	434290	0	0	0	300570	145930	545210	545740	148270	192810	0	0
O60264;P28370	SWI/SNF-related matrix-associated actin-dependent regulator of chromatin subfamily A member 5;Probable global transcription activator SNF2L1	SMARCA5;SMARCA1	sp|O60264|SMCA5_HUMAN SWI/SNF-related matrix-associated actin-dependent regulator of chromatin subfamily A member 5 OS=Homo sapiens OX=9606 GN=SMARCA5 PE=1 SV=1;sp|P28370|SMCA1_HUMAN Probable global transcription activator SNF2L1 OS=Homo sapiens OX=9606 GN	2	2	2	2	1.8	1.8	1.8	121.9	1052	3.3615	2269900	121560	384220	231520	315590	227070	0	324160	273720	147000	0	0	245010
Q86SX6	Glutaredoxin-related protein 5, mitochondrial	GLRX5	sp|Q86SX6|GLRX5_HUMAN Glutaredoxin-related protein 5, mitochondrial OS=Homo sapiens OX=9606 GN=GLRX5 PE=1 SV=2	1	1	1	1	12.1	12.1	12.1	16.628	157	4.4113	2267900	0	660380	814940	0	0	0	0	792590	0	0	0	0
Q9Y617	Phosphoserine aminotransferase	PSAT1	sp|Q9Y617|SERC_HUMAN Phosphoserine aminotransferase OS=Homo sapiens OX=9606 GN=PSAT1 PE=1 SV=2	1	1	1	1	2.4	2.4	2.4	40.422	370	3.2271	2219000	437640	0	0	288250	375510	0	421900	0	429770	0	265960	0
P14408;P07954	Fumarate hydratase, mitochondrial	Fh;FH	sp|P14408|FUMH_RAT Fumarate hydratase, mitochondrial OS=Rattus norvegicus OX=10116 GN=Fh PE=1 SV=1;sp|P07954|FUMH_HUMAN Fumarate hydratase, mitochondrial OS=Homo sapiens OX=9606 GN=FH PE=1 SV=3	2	2	2	2	5.1	5.1	5.1	54.463	507	4.6982	2113800	0	0	737040	0	0	182830	370690	823210	0	0	0	0
Q04931;Q08945	FACT complex subunit SSRP1	Ssrp1;SSRP1	sp|Q04931|SSRP1_RAT FACT complex subunit SSRP1 OS=Rattus norvegicus OX=10116 GN=Ssrp1 PE=1 SV=2;sp|Q08945|SSRP1_HUMAN FACT complex subunit SSRP1 OS=Homo sapiens OX=9606 GN=SSRP1 PE=1 SV=1	2	2	2	2	3.5	3.5	3.5	80.914	709	6.2115	2053500	96352	214450	0	0	364740	541180	158510	331440	0	0	0	346800
Q1HAQ0;Q8NF37	Lysophosphatidylcholine acyltransferase 1	Lpcat1;LPCAT1	sp|Q1HAQ0|PCAT1_RAT Lysophosphatidylcholine acyltransferase 1 OS=Rattus norvegicus OX=10116 GN=Lpcat1 PE=2 SV=2;sp|Q8NF37|PCAT1_HUMAN Lysophosphatidylcholine acyltransferase 1 OS=Homo sapiens OX=9606 GN=LPCAT1 PE=1 SV=2	2	2	2	2	4.1	4.1	4.1	59.761	534	5.8563	2037300	95794	142020	339590	0	0	105840	112550	634740	139030	146580	0	321180
Q12874	Splicing factor 3A subunit 3	SF3A3	sp|Q12874|SF3A3_HUMAN Splicing factor 3A subunit 3 OS=Homo sapiens OX=9606 GN=SF3A3 PE=1 SV=1	1	2	2	2	4.2	4.2	4.2	58.848	501	5.4207	1982000	0	333920	286300	0	0	0	125120	1236700	0	0	0	0
Q8N8Y2	V-type proton ATPase subunit d 2	ATP6V0D2	sp|Q8N8Y2|VA0D2_HUMAN V-type proton ATPase subunit d 2 OS=Homo sapiens OX=9606 GN=ATP6V0D2 PE=2 SV=1	1	1	1	1	4.3	4.3	4.3	40.426	350	4.2275	1970800	0	0	0	725690	0	0	270060	486570	488480	0	0	0
P97576	GrpE protein homolog 1, mitochondrial	Grpel1	sp|P97576|GRPE1_RAT GrpE protein homolog 1, mitochondrial OS=Rattus norvegicus OX=10116 GN=Grpel1 PE=1 SV=2	1	1	1	1	5.1	5.1	5.1	24.297	217	3.2912	1946200	0	267340	259050	141550	380130	0	168310	433530	0	0	0	296330
O00231;F1LMZ8	26S proteasome non-ATPase regulatory subunit 11	PSMD11;Psmd11	sp|O00231|PSD11_HUMAN 26S proteasome non-ATPase regulatory subunit 11 OS=Homo sapiens OX=9606 GN=PSMD11 PE=1 SV=3;sp|F1LMZ8|PSD11_RAT 26S proteasome non-ATPase regulatory subunit 11 OS=Rattus norvegicus OX=10116 GN=Psmd11 PE=1 SV=2	2	2	2	2	5.9	5.9	5.9	47.463	422	5.5552	1933400	282450	0	0	0	423300	205540	140760	473060	0	87167	321080	0
Q6P7S1	Acid ceramidase	Asah1	sp|Q6P7S1|ASAH1_RAT Acid ceramidase OS=Rattus norvegicus OX=10116 GN=Asah1 PE=1 SV=1	1	1	1	1	4.6	4.6	4.6	44.443	394	8.4716	1920400	0	0	0	0	964600	0	0	0	0	381100	0	574700
O43747	AP-1 complex subunit gamma-1	AP1G1	sp|O43747|AP1G1_HUMAN AP-1 complex subunit gamma-1 OS=Homo sapiens OX=9606 GN=AP1G1 PE=1 SV=5	1	2	2	2	3.4	3.4	3.4	91.35	822	2.7553	1903300	0	0	0	0	0	0	0	0	0	0	0	1903300
O60282;Q2PQA9;P33176;Q12840	Kinesin heavy chain isoform 5C;Kinesin-1 heavy chain;Kinesin heavy chain isoform 5A	KIF5C;Kif5b;KIF5B;KIF5A	sp|O60282|KIF5C_HUMAN Kinesin heavy chain isoform 5C OS=Homo sapiens OX=9606 GN=KIF5C PE=1 SV=1;sp|Q2PQA9|KINH_RAT Kinesin-1 heavy chain OS=Rattus norvegicus OX=10116 GN=Kif5b PE=1 SV=1;sp|P33176|KINH_HUMAN Kinesin-1 heavy chain OS=Homo sapiens OX=9606 GN=	5	3	3	3	3.6	3.6	3.6	109.49	957	5.4891	1898200	0	0	0	419290	968730	0	0	510170	0	0	0	0
Q64560;P29144	Tripeptidyl-peptidase 2	Tpp2;TPP2	sp|Q64560|TPP2_RAT Tripeptidyl-peptidase 2 OS=Rattus norvegicus OX=10116 GN=Tpp2 PE=2 SV=3;sp|P29144|TPP2_HUMAN Tripeptidyl-peptidase 2 OS=Homo sapiens OX=9606 GN=TPP2 PE=1 SV=4	2	2	2	2	2.4	2.4	2.4	138.29	1249	3.9805	1897500	252780	0	179240	90054	0	835670	160020	0	0	252950	0	126760
P04259;CON__Q8VED5;CON__Q5XKE5;CON__P13647;Q5XKE5;P13647;Q01546	Keratin, type II cytoskeletal 6B;Keratin, type II cytoskeletal 79;Keratin, type II cytoskeletal 5;Keratin, type II cytoskeletal 2 oral	KRT6B;KRT79;KRT5;KRT76	sp|P04259|K2C6B_HUMAN Keratin, type II cytoskeletal 6B OS=Homo sapiens OX=9606 GN=KRT6B PE=1 SV=5;;;;sp|Q5XKE5|K2C79_HUMAN Keratin, type II cytoskeletal 79 OS=Homo sapiens OX=9606 GN=KRT79 PE=1 SV=2;sp|P13647|K2C5_HUMAN Keratin, type II cytoskeletal 5 OS=H	7	6	1	0	10.1	2.1	0	60.066	564	3.5758	1884200	0	0	1884200	0	0	0	0	0	0	0	0	0
P48037;P08133	Annexin A6	Anxa6;ANXA6	sp|P48037|ANXA6_RAT Annexin A6 OS=Rattus norvegicus OX=10116 GN=Anxa6 PE=1 SV=2;sp|P08133|ANXA6_HUMAN Annexin A6 OS=Homo sapiens OX=9606 GN=ANXA6 PE=1 SV=3	2	2	2	2	3.7	3.7	3.7	75.753	673	6.5933	1880800	302470	342880	48986	250610	470160	0	0	323030	0	0	0	142640
Q13595	Transformer-2 protein homolog alpha	TRA2A	sp|Q13595|TRA2A_HUMAN Transformer-2 protein homolog alpha OS=Homo sapiens OX=9606 GN=TRA2A PE=1 SV=1	1	1	1	1	3.2	3.2	3.2	32.688	282	3.2271	1864600	290480	380940	0	299150	297280	0	190860	279670	0	0	94138	32053
O00217	NADH dehydrogenase [ubiquinone] iron-sulfur protein 8, mitochondrial	NDUFS8	sp|O00217|NDUS8_HUMAN NADH dehydrogenase [ubiquinone] iron-sulfur protein 8, mitochondrial OS=Homo sapiens OX=9606 GN=NDUFS8 PE=1 SV=1	1	1	1	1	5.2	5.2	5.2	23.705	210	3.3883	1859800	208070	0	362510	80487	458610	0	186150	203450	0	19746	97418	243390
P63004;P43034	Platelet-activating factor acetylhydrolase IB subunit alpha	Pafah1b1;PAFAH1B1	sp|P63004|LIS1_RAT Platelet-activating factor acetylhydrolase IB subunit alpha OS=Rattus norvegicus OX=10116 GN=Pafah1b1 PE=1 SV=2;sp|P43034|LIS1_HUMAN Platelet-activating factor acetylhydrolase IB subunit alpha OS=Homo sapiens OX=9606 GN=PAFAH1B1 PE=1 SV=	2	1	1	1	2.7	2.7	2.7	46.67	410	9.5133	1825100	0	0	850980	0	788800	0	0	0	0	185330	0	0
Q9JLG9	Aryl-hydrocarbon-interacting protein-like 1	Aipl1	sp|Q9JLG9|AIPL1_RAT Aryl-hydrocarbon-interacting protein-like 1 OS=Rattus norvegicus OX=10116 GN=Aipl1 PE=2 SV=1	1	1	1	1	4.3	4.3	4.3	38.294	328	3.574	1818800	492910	0	0	111900	426690	0	615490	171790	0	0	0	0
Q62745	CD81 antigen	Cd81	sp|Q62745|CD81_RAT CD81 antigen OS=Rattus norvegicus OX=10116 GN=Cd81 PE=1 SV=1	1	1	1	1	6.8	6.8	6.8	25.888	236	5.0365	1810800	0	0	0	0	0	0	0	1286600	0	0	524150	0
Q6AXQ0	SUMO-activating enzyme subunit 1;SUMO-activating enzyme subunit 1, N-terminally processed	Sae1	sp|Q6AXQ0|SAE1_RAT SUMO-activating enzyme subunit 1 OS=Rattus norvegicus OX=10116 GN=Sae1 PE=2 SV=1	1	1	1	1	3.7	3.7	3.7	38.512	349	2.6255	1780900	0	0	0	0	0	0	209640	667650	525670	0	0	377980
Q99ML5	Prenylcysteine oxidase	Pcyox1	sp|Q99ML5|PCYOX_RAT Prenylcysteine oxidase OS=Rattus norvegicus OX=10116 GN=Pcyox1 PE=1 SV=1	1	1	1	1	2	2	2	56.287	504	2.6998	1764100	186870	441320	0	0	350090	0	186610	552380	0	46854	0	0
Q9BXP5	Serrate RNA effector molecule homolog	SRRT	sp|Q9BXP5|SRRT_HUMAN Serrate RNA effector molecule homolog OS=Homo sapiens OX=9606 GN=SRRT PE=1 SV=1	1	2	2	2	2.6	2.6	2.6	100.67	876	5.3681	1759800	0	0	92985	310970	300820	193750	285770	208570	139780	0	0	227120
Q05639;P62632	Elongation factor 1-alpha 2	EEF1A2;Eef1a2	sp|Q05639|EF1A2_HUMAN Elongation factor 1-alpha 2 OS=Homo sapiens OX=9606 GN=EEF1A2 PE=1 SV=1;sp|P62632|EF1A2_RAT Elongation factor 1-alpha 2 OS=Rattus norvegicus OX=10116 GN=Eef1a2 PE=1 SV=1	2	8	2	2	21.4	7.8	7.8	50.47	463	8.8626	1744600	0	0	819040	0	0	0	925590	0	0	0	0	0
B4F777	High mobility group nucleosome-binding domain-containing protein 5	Hmgn5	sp|B4F777|HMGN5_RAT High mobility group nucleosome-binding domain-containing protein 5 OS=Rattus norvegicus OX=10116 GN=Hmgn5 PE=2 SV=1	1	1	1	1	3.5	3.5	3.5	48.604	429	-2	1713600	0	25777	234520	126530	493010	0	833800	0	0	0	0	0
P01023;CON__ENSEMBL:ENSBTAP00000024146	Alpha-2-macroglobulin	A2M	sp|P01023|A2MG_HUMAN Alpha-2-macroglobulin OS=Homo sapiens OX=9606 GN=A2M PE=1 SV=3;	2	2	2	2	1.8	1.8	1.8	163.29	1474	6.1591	1710300	0	0	0	0	0	0	0	0	0	1710300	0	0
P52306	Rap1 GTPase-GDP dissociation stimulator 1	RAP1GDS1	sp|P52306|GDS1_HUMAN Rap1 GTPase-GDP dissociation stimulator 1 OS=Homo sapiens OX=9606 GN=RAP1GDS1 PE=1 SV=3	1	2	2	2	5.3	5.3	5.3	66.316	607	5.0405	1664300	38876	0	374550	0	574200	0	196550	0	0	0	234750	245370
Q96RD7	Pannexin-1	PANX1	sp|Q96RD7|PANX1_HUMAN Pannexin-1 OS=Homo sapiens OX=9606 GN=PANX1 PE=1 SV=4	1	2	2	2	12.7	12.7	12.7	48.05	426	2.5652	1616900	148390	0	0	0	0	0	581370	0	0	0	887140	0
Q9Y512;Q6AXV4	Sorting and assembly machinery component 50 homolog	SAMM50;Samm50	sp|Q9Y512|SAM50_HUMAN Sorting and assembly machinery component 50 homolog OS=Homo sapiens OX=9606 GN=SAMM50 PE=1 SV=3;sp|Q6AXV4|SAM50_RAT Sorting and assembly machinery component 50 homolog OS=Rattus norvegicus OX=10116 GN=Samm50 PE=1 SV=1	2	1	1	1	2.3	2.3	2.3	51.976	469	2.9039	1614400	143370	438820	0	168160	0	0	337080	0	0	117500	0	409520
P70470;O75608	Acyl-protein thioesterase 1	Lypla1;LYPLA1	sp|P70470|LYPA1_RAT Acyl-protein thioesterase 1 OS=Rattus norvegicus OX=10116 GN=Lypla1 PE=1 SV=1;sp|O75608|LYPA1_HUMAN Acyl-protein thioesterase 1 OS=Homo sapiens OX=9606 GN=LYPLA1 PE=1 SV=1	2	1	1	1	6.1	6.1	6.1	24.708	230	2.9895	1610000	368490	0	382610	0	398050	0	0	0	0	76740	0	384110
Q9NSD9	Phenylalanine--tRNA ligase beta subunit	FARSB	sp|Q9NSD9|SYFB_HUMAN Phenylalanine--tRNA ligase beta subunit OS=Homo sapiens OX=9606 GN=FARSB PE=1 SV=3	1	2	2	2	3.7	3.7	3.7	66.115	589	2.8047	1564100	258290	372250	77104	37525	0	0	282840	270610	0	0	0	265500
Q9JJ31;Q93034	Cullin-5	Cul5;CUL5	sp|Q9JJ31|CUL5_RAT Cullin-5 OS=Rattus norvegicus OX=10116 GN=Cul5 PE=1 SV=3;sp|Q93034|CUL5_HUMAN Cullin-5 OS=Homo sapiens OX=9606 GN=CUL5 PE=1 SV=4	2	1	1	1	1.9	1.9	1.9	90.889	780	11.203	1560700	131220	0	0	0	128250	0	114090	332600	240090	98639	0	515770
Q16851	UTP--glucose-1-phosphate uridylyltransferase	UGP2	sp|Q16851|UGPA_HUMAN UTP--glucose-1-phosphate uridylyltransferase OS=Homo sapiens OX=9606 GN=UGP2 PE=1 SV=5	1	3	3	3	10.4	10.4	10.4	56.94	508	15.519	1488500	0	0	0	0	1385900	0	0	0	102590	0	0	0
Q9BZZ5	Apoptosis inhibitor 5	API5	sp|Q9BZZ5|API5_HUMAN Apoptosis inhibitor 5 OS=Homo sapiens OX=9606 GN=API5 PE=1 SV=3	1	2	2	2	5	5	5	59.004	524	14.265	1400600	0	0	0	195710	394550	0	0	280940	529410	0	0	0
P20059	Hemopexin	Hpx	sp|P20059|HEMO_RAT Hemopexin OS=Rattus norvegicus OX=10116 GN=Hpx PE=1 SV=3	1	2	2	2	4.3	4.3	4.3	51.35	460	3.828	1399600	94444	0	0	0	0	0	0	637680	0	516430	0	151030
P53007;P32089	Tricarboxylate transport protein, mitochondrial	SLC25A1;Slc25a1	sp|P53007|TXTP_HUMAN Tricarboxylate transport protein, mitochondrial OS=Homo sapiens OX=9606 GN=SLC25A1 PE=1 SV=2;sp|P32089|TXTP_RAT Tricarboxylate transport protein, mitochondrial OS=Rattus norvegicus OX=10116 GN=Slc25a1 PE=1 SV=1	2	1	1	1	3.9	3.9	3.9	34.012	311	2.9177	1389100	0	0	314280	0	0	0	0	677790	0	0	0	397070
Q66H80;P48444	Coatomer subunit delta	Arcn1;ARCN1	sp|Q66H80|COPD_RAT Coatomer subunit delta OS=Rattus norvegicus OX=10116 GN=Arcn1 PE=2 SV=1;sp|P48444|COPD_HUMAN Coatomer subunit delta OS=Homo sapiens OX=9606 GN=ARCN1 PE=1 SV=1	2	2	2	2	4.9	4.9	4.9	57.199	511	5.7809	1369000	296010	135810	242240	35243	0	0	0	126720	0	0	0	532990
O70196	Prolyl endopeptidase	Prep	sp|O70196|PPCE_RAT Prolyl endopeptidase OS=Rattus norvegicus OX=10116 GN=Prep PE=1 SV=1	1	2	2	1	3.1	3.1	1.4	80.741	710	3.7141	1362800	348470	372360	110810	0	0	281450	170210	0	0	0	0	79451
Q5XIM7;Q15046	Lysine--tRNA ligase	Kars;KARS	sp|Q5XIM7|SYK_RAT Lysine--tRNA ligase OS=Rattus norvegicus OX=10116 GN=Kars PE=1 SV=1;sp|Q15046|SYK_HUMAN Lysine--tRNA ligase OS=Homo sapiens OX=9606 GN=KARS PE=1 SV=3	2	1	1	1	1.8	1.8	1.8	71.622	626	3.797	1328800	0	484330	200330	0	233990	0	0	115160	191620	0	103340	0
Q9C005;Q8K3E7	Protein dpy-30 homolog	DPY30;Dpy30	sp|Q9C005|DPY30_HUMAN Protein dpy-30 homolog OS=Homo sapiens OX=9606 GN=DPY30 PE=1 SV=1;sp|Q8K3E7|DPY30_RAT Protein dpy-30 homolog OS=Rattus norvegicus OX=10116 GN=Dpy30 PE=1 SV=1	2	1	1	1	20.2	20.2	20.2	11.25	99	6.1237	1315200	0	0	447680	148100	358740	0	0	0	0	0	0	360650
Q62638;Q92896	Golgi apparatus protein 1	Glg1;GLG1	sp|Q62638|GSLG1_RAT Golgi apparatus protein 1 OS=Rattus norvegicus OX=10116 GN=Glg1 PE=1 SV=1;sp|Q92896|GSLG1_HUMAN Golgi apparatus protein 1 OS=Homo sapiens OX=9606 GN=GLG1 PE=1 SV=2	2	1	1	1	0.9	0.9	0.9	133.56	1171	2.8913	1232400	0	0	240960	0	276430	273320	123840	119310	198570	0	0	0
Q6IG01	Keratin, type II cytoskeletal 1b	Krt77	sp|Q6IG01|K2C1B_RAT Keratin, type II cytoskeletal 1b OS=Rattus norvegicus OX=10116 GN=Krt77 PE=3 SV=1	1	3	1	1	5.4	1.7	1.7	57.254	519	3.3945	1218100	0	0	816620	401490	0	0	0	0	0	0	0	0
O95373;O15397	Importin-7;Importin-8	IPO7;IPO8	sp|O95373|IPO7_HUMAN Importin-7 OS=Homo sapiens OX=9606 GN=IPO7 PE=1 SV=1;sp|O15397|IPO8_HUMAN Importin-8 OS=Homo sapiens OX=9606 GN=IPO8 PE=1 SV=2	2	2	2	2	1.8	1.8	1.8	119.52	1038	4.9589	1204200	0	0	341960	0	398740	0	0	8645.2	0	0	0	454820
P19527;P07196;P12036;P16884	Neurofilament light polypeptide;Neurofilament heavy polypeptide	Nefl;NEFL;NEFH;Nefh	sp|P19527|NFL_RAT Neurofilament light polypeptide OS=Rattus norvegicus OX=10116 GN=Nefl PE=1 SV=3;sp|P07196|NFL_HUMAN Neurofilament light polypeptide OS=Homo sapiens OX=9606 GN=NEFL PE=1 SV=3;sp|P12036|NFH_HUMAN Neurofilament heavy polypeptide OS=Homo sapi	4	2	1	1	3.5	1.8	1.8	61.335	542	3.0482	1195300	228570	108310	0	112630	362250	150090	70643	0	0	0	0	162780
Q9WU82;P35222;Q6P0K8;P14923	Catenin beta-1;Junction plakoglobin	Ctnnb1;CTNNB1;Jup;JUP	sp|Q9WU82|CTNB1_RAT Catenin beta-1 OS=Rattus norvegicus OX=10116 GN=Ctnnb1 PE=1 SV=1;sp|P35222|CTNB1_HUMAN Catenin beta-1 OS=Homo sapiens OX=9606 GN=CTNNB1 PE=1 SV=1;sp|Q6P0K8|PLAK_RAT Junction plakoglobin OS=Rattus norvegicus OX=10116 GN=Jup PE=1 SV=1;sp|	4	2	2	2	3.1	3.1	3.1	85.454	781	4.4045	1143800	0	0	0	0	0	484560	0	444530	0	0	0	214700
P05544	Serine protease inhibitor A3L	Serpina3l	sp|P05544|SPA3L_RAT Serine protease inhibitor A3L OS=Rattus norvegicus OX=10116 GN=Serpina3l PE=1 SV=3	1	1	1	1	2.7	2.7	2.7	46.277	413	2.5573	1115400	0	636340	0	0	0	0	0	479050	0	0	0	0
Q9EQH5;P56545;Q9Z2F5;Q13363	C-terminal-binding protein 2;C-terminal-binding protein 1	Ctbp2;CTBP2;Ctbp1;CTBP1	sp|Q9EQH5|CTBP2_RAT C-terminal-binding protein 2 OS=Rattus norvegicus OX=10116 GN=Ctbp2 PE=1 SV=2;sp|P56545|CTBP2_HUMAN C-terminal-binding protein 2 OS=Homo sapiens OX=9606 GN=CTBP2 PE=1 SV=1;sp|Q9Z2F5|CTBP1_RAT C-terminal-binding protein 1 OS=Rattus norve	4	2	2	2	4.5	4.5	4.5	48.986	445	4.8999	1102200	0	0	597170	0	162430	0	0	342580	0	0	0	0
O60256;O08618	Phosphoribosyl pyrophosphate synthase-associated protein 2	PRPSAP2;Prpsap2	sp|O60256|KPRB_HUMAN Phosphoribosyl pyrophosphate synthase-associated protein 2 OS=Homo sapiens OX=9606 GN=PRPSAP2 PE=1 SV=1;sp|O08618|KPRB_RAT Phosphoribosyl pyrophosphate synthase-associated protein 2 OS=Rattus norvegicus OX=10116 GN=Prpsap2 PE=1 SV=1	2	1	1	1	3.8	3.8	3.8	40.925	369	2.7483	1068800	167100	0	0	0	438060	0	430580	0	0	0	0	33059
P19686	Guanylate cyclase soluble subunit alpha-3	Gucy1a3	sp|P19686|GCYA1_RAT Guanylate cyclase soluble subunit alpha-1 OS=Rattus norvegicus OX=10116 GN=Gucy1a1 PE=1 SV=1	1	1	1	1	1.6	1.6	1.6	77.566	690	2.9494	1007800	127890	0	432110	0	0	200400	0	0	0	68976	0	178380
P21807	Peripherin	Prph	sp|P21807|PERI_RAT Peripherin OS=Rattus norvegicus OX=10116 GN=Prph PE=1 SV=1	1	5	1	1	12.8	6.4	6.4	53.549	468	-2	983140	0	537960	0	0	139560	210900	94730	0	0	0	0	0
P35221	Catenin alpha-1	CTNNA1	sp|P35221|CTNA1_HUMAN Catenin alpha-1 OS=Homo sapiens OX=9606 GN=CTNNA1 PE=1 SV=1	1	2	2	2	3.3	3.3	3.3	100.07	906	3.4347	969860	695900	0	0	0	273960	0	0	0	0	0	0	0
Q9Y262	Eukaryotic translation initiation factor 3 subunit L	EIF3L	sp|Q9Y262|EIF3L_HUMAN Eukaryotic translation initiation factor 3 subunit L OS=Homo sapiens OX=9606 GN=EIF3L PE=1 SV=1	1	1	1	1	2.3	2.3	2.3	66.726	564	2.8438	963320	0	0	211670	0	48239	0	0	373880	181960	0	147570	0
P53042	Serine/threonine-protein phosphatase 5	Ppp5c	sp|P53042|PPP5_RAT Serine/threonine-protein phosphatase 5 OS=Rattus norvegicus OX=10116 GN=Ppp5c PE=1 SV=1	1	1	1	1	2.6	2.6	2.6	56.916	499	2.5662	950760	0	0	0	0	0	361240	0	0	0	0	0	589530
Q9Z1M9;Q14683	Structural maintenance of chromosomes protein 1A	Smc1a;SMC1A	sp|Q9Z1M9|SMC1A_RAT Structural maintenance of chromosomes protein 1A OS=Rattus norvegicus OX=10116 GN=Smc1a PE=1 SV=1;sp|Q14683|SMC1A_HUMAN Structural maintenance of chromosomes protein 1A OS=Homo sapiens OX=9606 GN=SMC1A PE=1 SV=2	2	2	2	2	1.6	1.6	1.6	143.2	1233	7.4616	949330	0	191070	0	0	289360	0	0	468900	0	0	0	0
Q6P2Q9	Pre-mRNA-processing-splicing factor 8	PRPF8	sp|Q6P2Q9|PRP8_HUMAN Pre-mRNA-processing-splicing factor 8 OS=Homo sapiens OX=9606 GN=PRPF8 PE=1 SV=2	1	1	1	1	0.3	0.3	0.3	273.6	2335	2.6262	945730	0	275340	117830	97654	115470	138960	200480	0	0	0	0	0
Q7L576;Q96F07	Cytoplasmic FMR1-interacting protein 1;Cytoplasmic FMR1-interacting protein 2	CYFIP1;CYFIP2	sp|Q7L576|CYFP1_HUMAN Cytoplasmic FMR1-interacting protein 1 OS=Homo sapiens OX=9606 GN=CYFIP1 PE=1 SV=1;sp|Q96F07|CYFP2_HUMAN Cytoplasmic FMR1-interacting protein 2 OS=Homo sapiens OX=9606 GN=CYFIP2 PE=1 SV=2	2	1	1	1	1	1	1	145.18	1253	2.8998	908930	0	0	0	0	324370	318620	0	157020	0	0	0	108920
P0DMV9;P0DMV8	Heat shock 70 kDa protein 1B;Heat shock 70 kDa protein 1A	HSPA1B;HSPA1A	sp|P0DMV9|HS71B_HUMAN Heat shock 70 kDa protein 1B OS=Homo sapiens OX=9606 GN=HSPA1B PE=1 SV=1;sp|P0DMV8|HS71A_HUMAN Heat shock 70 kDa protein 1A OS=Homo sapiens OX=9606 GN=HSPA1A PE=1 SV=1	2	21	1	1	33.9	3.4	3.4	70.051	641	-2	904020	0	0	0	344350	0	0	0	0	0	0	0	559670
P54707	Potassium-transporting ATPase alpha chain 2	ATP12A	sp|P54707|AT12A_HUMAN Potassium-transporting ATPase alpha chain 2 OS=Homo sapiens OX=9606 GN=ATP12A PE=1 SV=3	2	6	1	1	5.4	0.7	0.7	115.51	1039	-2	899150	0	0	0	899150	0	0	0	0	0	0	0	0
Q9JHL4	Drebrin-like protein	Dbnl	sp|Q9JHL4|DBNL_RAT Drebrin-like protein OS=Rattus norvegicus OX=10116 GN=Dbnl PE=1 SV=1	1	1	1	1	4.6	4.6	4.6	48.612	436	3.2582	840760	0	0	0	0	409330	0	0	198400	0	190810	0	42206
Q8WVV9	Heterogeneous nuclear ribonucleoprotein L-like	HNRNPLL	sp|Q8WVV9|HNRLL_HUMAN Heterogeneous nuclear ribonucleoprotein L-like OS=Homo sapiens OX=9606 GN=HNRNPLL PE=1 SV=1	1	1	1	1	2.4	2.4	2.4	60.082	542	2.594	811710	0	0	270250	0	152040	48462	228490	0	112460	0	0	0
P11137;P15146	Microtubule-associated protein 2	MAP2;Map2	sp|P11137|MTAP2_HUMAN Microtubule-associated protein 2 OS=Homo sapiens OX=9606 GN=MAP2 PE=1 SV=4;sp|P15146|MTAP2_RAT Microtubule-associated protein 2 OS=Rattus norvegicus OX=10116 GN=Map2 PE=1 SV=3	2	1	1	1	0.5	0.5	0.5	199.52	1827	3.7016	769160	0	0	769160	0	0	0	0	0	0	0	0	0
P29147	D-beta-hydroxybutyrate dehydrogenase, mitochondrial	Bdh1	sp|P29147|BDH_RAT D-beta-hydroxybutyrate dehydrogenase, mitochondrial OS=Rattus norvegicus OX=10116 GN=Bdh1 PE=1 SV=2	1	1	1	1	5.8	5.8	5.8	38.201	343	3.9081	740970	0	0	0	0	0	0	740970	0	0	0	0	0
Q96HN2;B5DFN2;O43865	Putative adenosylhomocysteinase 3;Adenosylhomocysteinase;Putative adenosylhomocysteinase 2	AHCYL2;Ahcyl1;AHCYL1	sp|Q96HN2|SAHH3_HUMAN Adenosylhomocysteinase 3 OS=Homo sapiens OX=9606 GN=AHCYL2 PE=1 SV=1;sp|B5DFN2|SAHH2_RAT S-adenosylhomocysteine hydrolase-like protein 1 OS=Rattus norvegicus OX=10116 GN=Ahcyl1 PE=1 SV=2;sp|O43865|SAHH2_HUMAN S-adenosylhomocysteine hy	3	2	2	2	3.3	3.3	3.3	66.72	611	2.7665	687240	0	0	0	0	0	237950	0	449300	0	0	0	0
Q63564;Q7L1I2	Synaptic vesicle glycoprotein 2B	Sv2b;SV2B	sp|Q63564|SV2B_RAT Synaptic vesicle glycoprotein 2B OS=Rattus norvegicus OX=10116 GN=Sv2b PE=1 SV=1;sp|Q7L1I2|SV2B_HUMAN Synaptic vesicle glycoprotein 2B OS=Homo sapiens OX=9606 GN=SV2B PE=1 SV=1	2	2	2	2	2.9	2.9	2.9	77.502	683	4.3877	669130	0	208950	0	0	0	0	0	163610	0	0	0	296570
P97532	3-mercaptopyruvate sulfurtransferase	Mpst	sp|P97532|THTM_RAT 3-mercaptopyruvate sulfurtransferase OS=Rattus norvegicus OX=10116 GN=Mpst PE=1 SV=3	1	1	1	1	4.4	4.4	4.4	32.94	297	2.6657	599550	0	0	0	0	0	0	599550	0	0	0	0	0
P10068;P10067;P02528;P11844;P10065;P07315;P07316	Gamma-crystallin F;Gamma-crystallin D;Gamma-crystallin E;Gamma-crystallin A;Gamma-crystallin C;Gamma-crystallin B	Crygf;Crygd;Cryge;CRYGA;Cryga;CRYGC;CRYGB	sp|P10068|CRGF_RAT Gamma-crystallin F OS=Rattus norvegicus OX=10116 GN=Crygf PE=3 SV=2;sp|P10067|CRGD_RAT Gamma-crystallin D OS=Rattus norvegicus OX=10116 GN=Crygd PE=2 SV=2;sp|P02528|CRGE_RAT Gamma-crystallin E OS=Rattus norvegicus OX=10116 GN=Cryge PE=1	7	3	1	1	10.9	5.7	5.7	21.342	174	-2	579490	0	579490	0	0	0	0	0	0	0	0	0	0
O00410	Importin-5	IPO5	sp|O00410|IPO5_HUMAN Importin-5 OS=Homo sapiens OX=9606 GN=IPO5 PE=1 SV=4	1	1	1	1	0.8	0.8	0.8	123.63	1097	2.9004	566180	0	0	0	103090	176210	0	166950	0	0	0	0	119940
O43186	Cone-rod homeobox protein	CRX	sp|O43186|CRX_HUMAN Cone-rod homeobox protein OS=Homo sapiens OX=9606 GN=CRX PE=1 SV=1	1	1	1	1	4	4	4	32.261	299	2.8454	528340	0	0	0	0	528340	0	0	0	0	0	0	0
Q9WV63;O00139	Kinesin-like protein KIF2A	Kif2a;KIF2A	sp|Q9WV63|KIF2A_RAT Kinesin-like protein KIF2A OS=Rattus norvegicus OX=10116 GN=Kif2a PE=1 SV=2;sp|O00139|KIF2A_HUMAN Kinesin-like protein KIF2A OS=Homo sapiens OX=9606 GN=KIF2A PE=1 SV=3	2	1	1	1	1.6	1.6	1.6	79.792	705	3.7683	470180	0	0	158110	0	0	0	0	312060	0	0	0	0
P06702	Protein S100-A9	S100A9	sp|P06702|S10A9_HUMAN Protein S100-A9 OS=Homo sapiens OX=9606 GN=S100A9 PE=1 SV=1	1	1	1	1	13.2	13.2	13.2	13.242	114	3.3531	376550	376550	0	0	0	0	0	0	0	0	0	0	0
O43776	Asparagine--tRNA ligase, cytoplasmic	NARS	sp|O43776|SYNC_HUMAN Asparagine--tRNA ligase, cytoplasmic OS=Homo sapiens OX=9606 GN=NARS PE=1 SV=1	1	1	1	1	1.5	1.5	1.5	62.942	548	-2	272450	0	0	0	0	0	0	99974	0	149470	23012	0	0
Q16630	Cleavage and polyadenylation specificity factor subunit 6	CPSF6	sp|Q16630|CPSF6_HUMAN Cleavage and polyadenylation specificity factor subunit 6 OS=Homo sapiens OX=9606 GN=CPSF6 PE=1 SV=2	1	1	1	1	4.5	4.5	4.5	59.209	551	3.7478	191060	0	0	0	0	191060	0	0	0	0	0	0	0
