# Supplementary material for: Minocycline reduces inflammatory response and cell death in a S100B retina degeneration model
Source: J Neuroinflammation. 2020 Dec 14;17:375. doi: 10.1186/s12974-020-02012-y (PMC7737388; doi:10.1186/s12974-020-02012-y)
Supplement: Supplementary file 3 — Additional file 3: Supplementary table 3. Differentially expressed proteins in the designated groups. [file 12974_2020_2012_MOESM3_ESM.xlsx]

## Sheet: Supplementary table3
Supplementary table 3: Differentially expressed proteins in the designated groups
Majority protein IDs	Protein names	Gene names	Cellular compartments	Molecular types	Student's T-test p-value S100B vs. PBS	Student's T-test difference S100B vs. PBS	Student's T-test significance S100B vs. PBS	Student's T-test p-value 13.5 mg/kg mino vs. PBS	Student's T-test difference 13.5 mg/kg mino vs. PBS	Student's T-test significance 13.5 mg/kg mino vs. PBS	Student's T-test p-value 25 mg/kg mino vs. PBS	Student's T-test difference 25 mg/kg mino vs. PBS	Student's T-test significance 25 mg/kg mino vs. PBS	Student's T-test p-value 13.5 mg/kg mino vs. SI00B	Student's T-test difference 13.5 mg/kg mino vs. SI00B	Student's T-test significance 13.5 mg/kg mino vs. SI00B	Student's T-test p-value 25 mg/kg mino vs. S100B	Student's T-test Difference 25 mg/Kg mino vs. S100B	Student's T-test Significance 25 mg/Kg mino vs. S100B	Student's T-test p-value 25 mg/Kg mino vs. 13.5 mg/Kg mino	Student's T-test difference 25 mg/kg mino vs. 13.5 mg/kg mino	Student's T-test significance 25 mg/kg mino vs. 13.5 mg/kg mino	Intensity PBS R1	Intensity PBS R2	Intensity PBS R3	Intensity S100B R1	Intensity S100B R2	Intensity S100B R3	Intensity 13.5 mg/kg mino R1	Intensity 13.5 mg/kg mino R2	Intensity 13.5 mg/kg mino R3	Intensity 25 mg/kg mino R1	Intensity 25 mg/kg mino R2	Intensity 25 mg/kg mino R3
Q08163	Adenylyl cyclase-associated protein 1	Cap1	Plasma Membrane	other				0.00679464	-2.26963	Lower abundance in 13.5 mg/kg mino vs. PBS										0.0182791	1.58036	Higher abundance in 25 mg/kg mino vs. 13.5 mg/kg mino	21.0987	21.8909	21.2824	20.2674	22.314	17.5014	19.5096	19.5412	18.4124	20.4928	21.0749	20.6366
Q8NCB2	CaM kinase-like vesicle-associated protein	CAMKV	Plasma Membrane	kinase	0.0152281	-2.0627	Lower abundance in S100B vs. PBS				0.00952146	-2.78908	Lower abundance in 25 mg/kg mino vs. PBS	0.0373476	2.23382	Higher abundance in 13.5 mg/kg mino vs. SI00B				0.0202959	-2.9602	Lower abundance in 25 mg/kg mino vs. 13.5 mg/kg mino	18.9845	18.1477	18.7701	15.708	17.1536	16.8527	17.918	19.8952	18.6025	15.6296	15.0327	16.8728
P85973	Purine nucleoside phosphorylase	Pnp	Nucleus	enzyme	0.00797724	-3.23451	Lower abundance in S100B vs. PBS				0.00690177	-2.65705	Lower abundance in 25 mg/kg mino vs. PBS	0.0277498	3.266	Higher abundance in 13.5 mg/kg mino vs. SI00B				0.0374356	-2.68854	Lower abundance in 25 mg/kg mino vs. 13.5 mg/kg mino	19.9631	20.4487	19.8567	16.8934	17.9313	15.7402	20.3443	21.2583	18.7604	16.9562	18.4049	16.9362
P18163	Long-chain-fatty-acid--CoA ligase 1	Acsl1	Cytoplasm	enzyme							0.00607553	-3.93533	Lower abundance in 25 mg/kg mino vs. PBS							0.0219642	-3.90359	Lower abundance in 25 mg/kg mino vs. 13.5 mg/kg mino	20.3724	19.8453	20.1915	17.0772	17.2156	20.2074	18.5258	20.893	20.8953	15.5333	15.4187	17.6512
P07943	Aldose reductase	Akr1b1	Cytoplasm	enzyme							0.000988427	-1.77335	Lower abundance in 25 mg/kg mino vs. PBS				0.0263845	-1.22704	Lower abundance in 25 mg/kg mino vs. S100B	0.041023	-1.43323	Lower abundance in 25 mg/kg mino vs. 13.5 mg/kg mino	24.0161	24.1739	23.9056	23.4543	24.0242	22.9783	23.8722	24.3529	22.8502	22.4293	21.8792	22.4671
Q8N8Y2	V-type proton ATPase subunit d 2	ATP6V0D2	Cytoplasm	transporter				0.0176694	1.1135	Higher abundance in 13.5 mg/kg mino vs. PBS	0.0244307	-1.12299	Lower abundance in 25 mg/kg mino vs. PBS							0.00628291	-2.23648	Lower abundance in 25 mg/kg mino vs. 13.5 mg/kg mino	17.4503	17.4779	17.5644	19.469	17.8963	15.3257	18.0429	18.8923	18.8979	16.7929	15.7526	16.5782
Q62951	Dihydropyrimidinase-related protein 4	Dpysl4	Cytoplasm	enzyme																0.0345105	-1.09042	Lower abundance in 25 mg/kg mino vs. 13.5 mg/kg mino	23.041	24.4454	24.9015	24.2359	23.1865	24.2581	23.8952	24.8213	23.973	22.8151	23.1725	23.4307
Q9JHU0	Dihydropyrimidinase-related protein 5	Dpysl5	Cytoplasm	enzyme							0.0111658	-1.98536	Lower abundance in 25 mg/kg mino vs. PBS				0.00585111	-0.84214	Lower abundance in 25 mg/kg mino vs. S100B	0.025131	-1.78851	Lower abundance in 25 mg/kg mino vs. 13.5 mg/kg mino	22.5246	23.173	24.0198	22.3008	22.0941	21.8927	22.4294	24.0371	22.6603	21.4615	21.141	21.1588
Q9ET62	Interphotoreceptor matrix proteoglycan 1	Impg1	Extracellular Space	other													0.0103041	-3.40743	Lower abundance in 25 mg/kg mino vs. S100B	0.0358003	-2.80358	Lower abundance in 25 mg/kg mino vs. 13.5 mg/kg mino	18.6379	22.0046	21.4165	21.4147	22.1673	22.2951	21.4849	22.2785	20.3021	18.6161	17.3183	19.7203
O00567	Nucleolar protein 56	NOP56	Nucleus	other							0.048795	-2.23329	Lower abundance in 25 mg/kg mino vs. PBS							0.018019	-2.38916	Lower abundance in 25 mg/kg mino vs. 13.5 mg/kg mino	19.7359	19.4171	17.8874	17.8618	19.3259	18.3554	19.064	18.7699	19.6741	15.796	16.8193	17.7253
Q00169	Phosphatidylinositol transfer protein alpha isoform	PITPNA	Cytoplasm	transporter	0.0412891	-2.76532	Lower abundance in S100B vs. PBS				0.000130176	-3.54727	Lower abundance in 25 mg/kg mino vs. PBS							0.0128721	-2.99936	Lower abundance in 25 mg/kg mino vs. 13.5 mg/kg mino	19.9624	20.3312	19.595	19.0124	16.2543	16.3261	18.4976	20.7685	18.9789	16.6494	16.3446	16.2529
O54747	DNA polymerase delta catalytic subunit	Pold1	Nucleus	enzyme				0.03568	2.59669	Higher abundance in 13.5 mg/kg mino vs. PBS										0.0294152	-3.95706	Lower abundance in 25 mg/kg mino vs. 13.5 mg/kg mino	18.0966	19.4249	19.6066	16.9704	21.5205	15.9102	20.34	22.6605	21.9177	17.2719	19.5412	16.2339
P00388	NADPH--cytochrome P450 reductase	Por	Cytoplasm	enzyme													0.00938823	-1.95402	Lower abundance in 25 mg/kg mino vs. S100B	0.0346375	-1.73973	Lower abundance in 25 mg/kg mino vs. 13.5 mg/kg mino	16.9191	18.4478	18.0703	18.4766	18.4869	18.5807	18.946	17.6829	18.2725	16.2226	16.0725	17.3871
P61026	Ras-related protein Rab-10	RAB10	Cytoplasm	enzyme																0.0476061	-1.80356	Lower abundance in 25 mg/kg mino vs. 13.5 mg/kg mino	21.4107	18.6698	21.8101	20.8779	21.6674	17.5757	20.6277	21.0881	20.1722	19.475	17.6661	19.3361
Q63941	Ras-related protein Rab-3B	Rab3b	Cytoplasm	enzyme																0.0381298	-2.25748	Lower abundance in 25 mg/kg mino vs. 13.5 mg/kg mino	17.3279	16.3182	18.0701	18.6972	20.0548	15.3347	19.7822	20.3625	18.1737	16.4942	17.6023	17.4494
Q920L2	Succinate dehydrogenase [ubiquinone] flavoprotein subunit, mitochondrial	Sdha	Cytoplasm	enzyme							0.0371983	-2.99753	Lower abundance in 25 mg/kg mino vs. PBS				0.02924	-3.10383	Lower abundance in 25 mg/kg mino vs. S100B	0.0312197	-2.39784	Lower abundance in 25 mg/kg mino vs. 13.5 mg/kg mino	21.3944	22.2607	19.9748	20.2374	22.3224	21.3891	20.2464	20.8643	20.7201	17.4088	17.595	19.6335
Q9WVC0	Septin-7	SEPT7	Cytoplasm	other																0.020762	-2.15728	Lower abundance in 25 mg/kg mino vs. 13.5 mg/kg mino	21.2367	22.3639	17.1682	20.0975	21.14	16.0619	20.9739	22.0223	22.1478	18.8615	20.3941	19.4164
P23978	Sodium- and chloride-dependent GABA transporter 1	Slc6a1	Plasma Membrane	transporter																0.04623	-2.54256	Lower abundance in 25 mg/kg mino vs. 13.5 mg/kg mino	16.6855	21.0457	17.6044	20.0467	16.5332	19.7791	20.5321	21.5271	19.6313	17.2355	17.4038	19.4235
P08621	U1 small nuclear ribonucleoprotein 70 kDa	SNRNP70	Nucleus	other																0.0407172	-2.75166	Lower abundance in 25 mg/kg mino vs. 13.5 mg/kg mino	17.2486	21.1744	20.9394	18.6654	17.7511	16.4046	18.4154	20.7449	19.4704	16.0523	16.2752	18.0483
P13086	Succinyl-CoA ligase [ADP/GDP-forming] subunit alpha, mitochondrial	Suclg1	Cytoplasm	enzyme													0.0453108	-2.45682	Lower abundance in 25 mg/kg mino vs. S100B	0.00238891	-4.41365	Lower abundance in 25 mg/kg mino vs. 13.5 mg/kg mino	20.6634	21.2738	17.1636	17.2174	19.0137	19.8306	19.917	21.6757	20.3395	15.6773	16.0869	16.927
Q8TBG9	Synaptoporin	SYNPR	Plasma Membrane	transporter							0.0283733	-2.82549	Lower abundance in 25 mg/kg mino vs. PBS							0.00310549	-3.2392	Lower abundance in 25 mg/kg mino vs. 13.5 mg/kg mino	20.0765	20.6064	18.3023	15.3508	21.2762	17.3666	20.3687	20.1327	19.725	16.1902	17.7554	16.5631
Q5XIF6	Tubulin alpha-4A chain	Tuba4a	Cytoplasm	other							9.47098e-05	-2.14464	Lower abundance in 25 mg/kg mino vs. PBS							0.00129205	-2.06141	Lower abundance in 25 mg/kg mino vs. 13.5 mg/kg mino	24.1402	24.4643	24.15	23.6219	24.033	22.0576	23.9632	24.6497	23.8919	22.2018	22.1811	21.9377
Q13885	Tubulin beta-2A chain	TUBB2A	Cytoplasm	other							0.0154651	-0.900846	Lower abundance in 25 mg/kg mino vs. PBS							0.0434125	-1.18315	Lower abundance in 25 mg/kg mino vs. 13.5 mg/kg mino	24.0345	24.2773	24.1409	24.2244	23.4262	23.5069	23.9064	25.0867	24.3065	22.962	23.127	23.6611
P69897	Tubulin beta-5 chain	Tubb5	Cytoplasm	other							0.0087285	-1.33125	Lower abundance in 25 mg/kg mino vs. PBS							0.00749939	-1.38735	Lower abundance in 25 mg/kg mino vs. 13.5 mg/kg mino	26.8171	26.5822	27.0863	26.0826	27.2761	26.0911	27.0291	27.0295	26.5953	25.3165	25.967	25.2084
Q9UN86	Ras GTPase-activating protein-binding protein 2	G3BP2	Cytoplasm	enzyme	0.0121434	-2.73428	Lower abundance in S100B vs. PBS							0.00672634	2.6008	Higher abundance in 13.5 mg/kg mino vs. SI00B							18.1961	19.3515	19.3114	15.5004	17.1841	15.9718	18.7913	18.928	18.7394	16.7715	16.0925	19.5402
Q6P7R8	Very-long-chain 3-oxoacyl-CoA reductase	Hsd17b12	Cytoplasm	enzyme										0.0439963	2.15399	Higher abundance in 13.5 mg/kg mino vs. SI00B							18.2588	17.807	20.0693	17.9106	19.0236	17.5299	19.7694	21.4901	19.6665	17.5805	19.3578	20.5454
Q56A27	Nuclear cap-binding protein subunit 1	Ncbp1	Nucleus	other	0.00155009	-3.10477	Lower abundance in S100B vs. PBS							0.000256535	2.79294	Higher abundance in 13.5 mg/kg mino vs. SI00B							18.1119	18.8476	19.3999	15.6427	15.9701	15.4322	18.1546	18.5561	18.7132	17.8762	16.3765	19.1299
P11980	Pyruvate kinase PKM	Pkm	Cytoplasm	kinase	0.0376246	-1.1209	Lower abundance in S100B vs. PBS							0.0332459	0.953459	Higher abundance in 13.5 mg/kg mino vs. SI00B							27.7083	28.5205	28.8008	27.1434	27.5369	26.9866	28.1677	28.6131	27.7465	27.1557	28.1119	28.2999
P30153	Serine/threonine-protein phosphatase 2A 65 kDa regulatory subunit A alpha isoform	PPP2R1A	Cytoplasm	phosphatase	0.0021762	-2.57531	Lower abundance in S100B vs. PBS							0.0272909	1.87234	Higher abundance in 13.5 mg/kg mino vs. SI00B	0.00875661	1.97417	Higher abundance in 25 mg/kg mino vs. S100B				23.3843	23.876	24.4939	21.685	21.0851	21.258	23.9764	23.4509	22.218	22.6508	23.362	23.938
P25789	Proteasome subunit alpha type-4	PSMA4	Cytoplasm	peptidase										0.0369628	2.45098	Higher abundance in 13.5 mg/kg mino vs. SI00B							20.1609	20.1556	19.6132	19.3951	17.7061	17.0047	20.562	21.0704	19.8265	16.6325	20.011	20.5775
P61106	Ras-related protein Rab-14	RAB14	Cytoplasm	enzyme	0.012172	-2.26869	Lower abundance in S100B vs. PBS							0.0495777	2.25738	Higher abundance in 13.5 mg/kg mino vs. SI00B							20.6892	20.7597	21.6517	18.926	19.3979	17.9706	20.6611	22.3624	20.0431	16.1427	20.7448	19.6318
Q6AXQ0	SUMO-activating enzyme subunit 1	Sae1	Cytoplasm	enzyme	0.0328038	-1.4444	Lower abundance in S100B vs. PBS							0.025762	2.16654	Higher abundance in 13.5 mg/kg mino vs. SI00B							17.4673	18.3873	18.0091	17.2336	16.2088	16.088	17.6776	19.3487	19.0038	15.8544	17.3482	18.528
P08579	U2 small nuclear ribonucleoprotein B	SNRPB2	Nucleus	other										0.0135982	2.91134	Higher abundance in 13.5 mg/kg mino vs. SI00B							17.3998	17.1596	19.7396	16.8578	15.4278	15.6435	19.1459	19.6479	17.8691	15.7365	17.0688	17.6242
Q16629	Serine/arginine-rich splicing factor 7	SRSF7	Nucleus	other	0.0203173	-3.40172	Lower abundance in S100B vs. PBS							0.0315498	2.8715	Higher abundance in 13.5 mg/kg mino vs. SI00B							21.52	21.6803	20.61	16.6849	17.4052	19.5151	21.1057	20.2628	20.8512	16.5768	20.3882	20.6991
P21707	Synaptotagmin-1	Syt1	Cytoplasm	transporter										0.020954	1.61286	Higher abundance in 13.5 mg/kg mino vs. SI00B							20.5692	24.3661	24.622	22.5093	22.0208	22.2264	23.1612	24.5916	23.8424	21.0137	22.8432	23.6306
Q9Z142	Transmembrane protein 33	Tmem33	Cytoplasm	other										0.0317849	2.94698	Higher abundance in 13.5 mg/kg mino vs. SI00B							18.7206	18.5055	19.7329	16.6837	18.5231	15.8928	19.5052	20.9227	19.5126	17.5406	18.0617	19.8279
P04350	Tubulin beta-4A chain	TUBB4A	Cytoplasm	other										0.0461048	1.31934	Higher abundance in 13.5 mg/kg mino vs. SI00B							22.3929	21.5744	22.6641	21.5738	21.4295	21.1435	22.2431	23.59	22.2717	20.6232	22.4665	21.5929
P05942	Protein S100-A4	S100a4	Cytoplasm	other										0.007326	-3.43838	Lower abundance in 13.5 mg/kg mino vs. SI00B							19.5008	19.7528	16.3181	18.865	21.1949	20.2376	16.492	16.6548	16.8355	18.8381	16.5128	18.9851
O00154	Cytosolic acyl coenzyme A thioester hydrolase	ACOT7	Cytoplasm	enzyme	0.0153413	-3.60846	Lower abundance in S100B vs. PBS				0.0344661	-2.98384	Lower abundance in 25 mg/kg mino vs. PBS										20.4014	19.8576	19.2933	17.7853	15.9966	14.945	19.9184	17.7126	17.4922	15.9843	15.9672	18.6492
P10760	Adenosylhomocysteinase	Ahcy	Cytoplasm	enzyme							0.0034472	-1.46073	Lower abundance in 25 mg/kg mino vs. PBS										25.3352	25.3295	24.8963	23.5256	24.3424	24.8458	24.0585	25.2221	21.481	23.3601	23.9614	23.8574
O08838	Amphiphysin	Amph	Plasma Membrane	other							0.0260886	-2.8415	Lower abundance in 25 mg/kg mino vs. PBS										19.0185	19.894	20.1471	19.3479	17.9442	17.9883	18.6626	19.8475	16.4925	18.183	15.59	16.762
Q9EST6	Acidic leucine-rich nuclear phosphoprotein 32 family member B	Anp32b	Nucleus	other	0.00677952	-4.01729	Lower abundance in S100B vs. PBS										0.0200505	2.37801	Higher abundance in 25 mg/kg mino vs. S100B				19.4417	21.6401	19.7021	16.4022	16.7725	15.5573	18.3284	21.9328	15.6163	18.8053	17.6376	19.4231
O95782	AP-2 complex subunit alpha-1	AP2A1	Cytoplasm	transporter	0.0428623	-1.9088	Lower abundance in S100B vs. PBS																19.454	19.1781	19.6105	16.3889	18.6034	17.5239	16.6678	19.0789	17.8528	18.0097	16.0539	19.9474
P36972	Adenine phosphoribosyltransferase	Aprt	Cytoplasm	enzyme	0.0169031	-2.32782	Lower abundance in S100B vs. PBS																18.5086	19.5137	20.0433	16.4682	17.7574	16.8565	18.7211	18.3286	15.4282	16.114	19.111	17.0502
O35567	Bifunctional purine biosynthesis protein PURH	Atic	Cytoplasm	enzyme	0.0174668	-1.66433	Lower abundance in S100B vs. PBS																20.9251	20.4845	21.6346	19.7271	19.4812	18.843	19.3606	21.0908	21.1456	20.6502	16.3936	19.3669
P19511	ATP synthase F(0) complex subunit B1, mitochondrial	Atp5f1	Cytoplasm	transporter							0.0491852	-1.75886	Lower abundance in 25 mg/kg mino vs. PBS										23.8608	22.9474	22.9575	22.0151	23.4399	20.4982	22.5835	24.8257	22.0742	21.7649	20.4342	22.29
P18418	Calreticulin	Calr	Cytoplasm	transcription regulator	0.01896	-2.08324	Lower abundance in S100B vs. PBS																24.3154	24.6099	23.4725	22.779	22.0714	21.2977	23.4568	24.0499	22.1158	23.4357	22.8205	23.7499
P15791	Calcium/calmodulin-dependent protein kinase type II subunit delta	Camk2d	Cytoplasm	kinase	0.039538	-3.85682	Lower abundance in S100B vs. PBS																20.5848	21.6715	20.2369	15.8014	19.3862	15.7351	19.8195	22.1034	16.8108	20.2347	21.0251	18.3889
Q68FQ0	T-complex protein 1 subunit epsilon	Cct5	Cytoplasm	other	0.0409383	-2.32129	Lower abundance in S100B vs. PBS																22.153	23.5087	23.1817	20.5283	19.5273	21.8239	21.5112	22.4072	22.3471	19.3078	21.7075	21.1743
P50990	T-complex protein 1 subunit theta	CCT8	Cytoplasm	enzyme							0.0217577	-0.684142	Lower abundance in 25 mg/kg mino vs. PBS										22.4903	22.6861	22.3195	20.8879	22.8778	20.2464	22.5146	22.9668	20.7483	21.5146	22.0296	21.8992
B0BNA5	Coactosin-like protein	Cotl1	Cytoplasm	other				0.0447471	-1.97378	Lower abundance in 13.5 mg/kg mino vs. PBS													19.6826	20.4033	19.2055	18.7985	19.7859	16.4123	17.3264	18.9591	17.0845	18.516	16.1906	19.0969
P10888	Cytochrome c oxidase subunit 4 isoform 1, mitochondrial	Cox4i1	Cytoplasm	enzyme							0.0191431	-0.961757	Lower abundance in 25 mg/kg mino vs. PBS										23.9009	24.0816	23.2953	22.4756	24.0894	22.6494	21.9304	23.671	18.428	22.7324	22.69	22.9701
P11240	Cytochrome c oxidase subunit 5A, mitochondrial	Cox5a	Cytoplasm	enzyme							0.00219908	-0.910694	Lower abundance in 25 mg/kg mino vs. PBS										24.4013	24.2745	24.179	23.6939	23.4756	21.15	23.3123	24.016	16.7721	23.1792	23.5713	23.3723
P62966	Cellular retinoic acid-binding protein 1	Crabp1	Cytoplasm	transporter							0.0487169	-1.62506	Lower abundance in 25 mg/kg mino vs. PBS										21.8409	22.1628	21.4653	20.9582	22.5611	17.1431	21.1383	22.8537	16.7812	20.8564	20.6184	19.119
Q9QYU4	Ketimine reductase mu-crystallin	Crym	Cytoplasm	enzyme							0.0279386	-1.16777	Lower abundance in 25 mg/kg mino vs. PBS										25.6726	25.6841	25.4181	24.3216	25.6491	23.8268	25.6042	26.0741	22.2286	24.4633	23.8248	24.9834
P11030	Acyl-CoA-binding protein	Dbi	Cytoplasm	other	0.0196454	-0.776503	Lower abundance in S100B vs. PBS																23.3836	23.8319	23.1742	22.5511	22.7818	22.7274	22.4762	24.2638	16.2851	22.4395	23.205	22.9801
Q8K4F7	m7GpppX diphosphatase	Dcps	Nucleus	enzyme				0.0213951	-2.23539	Lower abundance in 13.5 mg/kg mino vs. PBS	0.0449683	-2.09107	Lower abundance in 25 mg/kg mino vs. PBS										19.8357	17.9306	18.9055	17.5072	19.9966	17.2799	16.2134	16.6329	17.1194	16.1607	16.5133	17.7246
O08557	N(G),N(G)-dimethylarginine dimethylaminohydrolase 1	Ddah1	Cytoplasm	enzyme	0.0293571	-0.882287	Lower abundance in S100B vs. PBS																21.6406	21.3947	22.1334	20.5886	20.8161	21.1171	21.2226	21.8283	21.2322	20.9142	20.5381	15.0005
P80254	D-dopachrome decarboxylase	Ddt	Cytoplasm	enzyme	0.0458344	-1.18289	Lower abundance in S100B vs. PBS																22.0005	22.0592	22.4341	21.6227	20.2753	21.0471	21.4761	22.9419	16.4826	21.864	20.1745	22.121
Q63413	Spliceosome RNA helicase Ddx39b	Ddx39b	Nucleus	enzyme	0.0347486	-1.07793	Lower abundance in S100B vs. PBS																24.9792	25.0314	25.016	23.3184	24.5032	23.9712	24.1384	25.8743	22.7852	22.0526	24.7077	24.1134
P35659	Protein DEK	DEK	Nucleus	transcription regulator	0.010291	-1.56785	Lower abundance in S100B vs. PBS				7.88838e-05	-1.63004	Lower abundance in 25 mg/kg mino vs. PBS										21.0507	21.3143	21.2242	19.0004	20.1421	19.7432	20.459	21.8073	15.3106	19.657	19.5927	19.4494
Q62952	Dihydropyrimidinase-related protein 3	Dpysl3	Cytoplasm	enzyme	0.0480769	-1.04843	Lower abundance in S100B vs. PBS				0.0285038	-1.53566	Lower abundance in 25 mg/kg mino vs. PBS										23.1109	24.0014	23.9147	22.1512	22.7939	22.9367	22.5997	23.4847	22.5013	21.6796	21.8913	22.8492
P38650	Cytoplasmic dynein 1 heavy chain 1	Dync1h1	Cytoplasm	peptidase													0.0130426	-3.25014	Lower abundance in 25 mg/kg mino vs. S100B				17.9768	21.5753	19.1806	20.2057	22.0727	20.1712	20.5231	20.7024	18.1984	17.6811	16.7662	18.2519
P63170	Dynein light chain 1, cytoplasmic	Dynll1	Cytoplasm	other				0.0328205	-3.09904	Lower abundance in 13.5 mg/kg mino vs. PBS													21.6987	21.5289	22.1957	21.8438	21.46	19.674	20.5592	18.1312	17.4357	21.4665	19.6868	21.2582
Q9NZN3	EH domain-containing protein 3	EHD3	Cytoplasm	other							0.00628069	-3.76406	Lower abundance in 25 mg/kg mino vs. PBS				0.00790101	-3.25305	Lower abundance in 25 mg/kg mino vs. S100B				20.5115	18.7486	19.9891	19.5717	19.7835	18.361	20.0238	18.587	16.27	15.2911	16.9313	15.7345
Q5RKI1	Eukaryotic initiation factor 4A-II	Eif4a2	Cytoplasm	translation regulator	0.0304496	-1.29619	Lower abundance in S100B vs. PBS				0.0412762	-1.39828	Lower abundance in 25 mg/kg mino vs. PBS										23.7636	23.7199	23.9779	21.8586	23.1986	22.5157	22.499	23.9453	21.0087	21.943	21.9725	23.3511
P13803	Electron transfer flavoprotein subunit alpha, mitochondrial	Etfa	Cytoplasm	transporter	0.0289365	-2.60447	Lower abundance in S100B vs. PBS																20.3707	21.1291	20.5385	19.5647	17.4015	17.2587	20.4261	21.7537	16.9912	18.0076	20.1959	17.9626
Q9QVC8	Peptidyl-prolyl cis-trans isomerase FKBP4	Fkbp4	Nucleus	enzyme	0.038488	-1.26993	Lower abundance in S100B vs. PBS																20.1833	20.8642	19.8289	18.4943	19.4823	19.0899	20.9843	21.4177	15.6203	17.7751	20.6904	20.6024
P85845	Fascin	Fscn1	Cytoplasm	other							0.0301087	-1.31233	Lower abundance in 25 mg/kg mino vs. PBS										21.6543	22.3784	22.3828	20.8539	21.7076	20.5284	21.6992	22.1696	20.384	20.7253	20.3356	21.4177
P02793	Ferritin light chain 1	Ftl1	Cytoplasm	enzyme													0.04138	-3.90463	Lower abundance in 25 mg/kg mino vs. S100B				16.5864	19.414	16.8545	19.4688	20.8633	20.6546	19.9441	20.6521	15.6417	13.946	17.8459	17.4809
Q32PX7	Far upstream element-binding protein 1	Fubp1	Nucleus	transcription regulator							0.0342916	-3.5252	Lower abundance in 25 mg/kg mino vs. PBS										21.3928	21.0515	21.1805	19.8921	21.3657	20.4545	21.1345	21.4846	19.5128	16.8516	16.3119	19.8857
P05370	Glucose-6-phosphate 1-dehydrogenase	G6pdx	Cytoplasm	enzyme							0.00956917	-1.05439	Lower abundance in 25 mg/kg mino vs. PBS										20.8875	21.3008	21.4951	17.3933	20.4152	15.4445	19.5527	21.4706	15.6499	20.3232	20.2992	19.8979
P04406	Glyceraldehyde-3-phosphate dehydrogenase	GAPDH	Cytoplasm	enzyme	0.0468503	-3.11027	Lower abundance in S100B vs. PBS				0.0305339	-4.02537	Lower abundance in 25 mg/kg mino vs. PBS										22.3893	21.9634	21.0613	18.268	17.1752	20.64	19.8957	20.7787	17.7639	16.3609	20.0863	16.8907
O75323	Protein NipSnap homolog 2	GBAS	Plasma Membrane	other							0.00573108	-2.91689	Lower abundance in 25 mg/kg mino vs. PBS										19.3173	19.8233	20.3201	19.2063	20.3428	16.0678	19.5254	17.7704	17.2136	15.9939	17.2748	17.4414
P47819	Glial fibrillary acidic protein	Gfap	Cytoplasm	other							0.0156469	-2.3908	Lower abundance in 25 mg/kg mino vs. PBS				0.0241859	-1.79888	Lower abundance in 25 mg/kg mino vs. S100B				24.4499	22.715	23.7995	22.6982	23.8731	22.6172	21.1262	23.6727	21.2637	21.1716	21.8372	20.7831
P13264	Glutaminase kidney isoform, mitochondrial	Gls	Cytoplasm	enzyme	0.0308824	-2.59737	Lower abundance in S100B vs. PBS																21.2602	22.427	21.4382	19.7828	17.6968	19.8537	21.1103	21.5078	15.8627	17.9832	15.618	21.6508
P04905	Glutathione S-transferase Mu 1	Gstm1	Cytoplasm	enzyme							0.00789776	-1.43027	Lower abundance in 25 mg/kg mino vs. PBS										20.8091	21.0544	21.1408	19.8831	20.9806	15.7785	20.9691	21.6149	18.397	19.1522	19.4779	20.0834
Q02153	Guanylate cyclase soluble subunit beta-1	GUCY1B3	Cytoplasm	enzyme				0.0283476	-1.00896	Lower abundance in 13.5 mg/kg mino vs. PBS													19.9582	19.6135	20.4072	17.9305	19.9826	20.3819	19.3533	18.6987	18.9	17.7605	18.5336	20.471
A9UMV8	Histone H2A.J	H2afj	Cytoplasm	other	0.0279248	-1.52334	Lower abundance in S100B vs. PBS																27.6215	26.4106	27.326	25.1158	25.6367	26.0356	26.1253	27.1795	21.4558	25.7547	24.5146	27.5278
Q71UI9	Histone H2A.V	H2AFV	Nucleus	other							0.0307441	-0.628866	Lower abundance in 25 mg/kg mino vs. PBS										26.7469	26.3936	26.6991	25.4051	27.1439	25.29	25.5142	27.4805	22.1477	25.7683	25.8946	26.2901
Q60587	Trifunctional enzyme subunit beta, mitochondrial	Hadhb	Cytoplasm	enzyme	0.00476627	-3.41681	Lower abundance in S100B vs. PBS										0.0180388	2.36134	Higher abundance in 25 mg/kg mino vs. S100B				19.719	20.448	20.7091	15.8326	17.497	17.2961	19.3267	21.1748	15.9473	19.2503	18.6883	19.7711
P02091	Hemoglobin subunit beta-1	Hbb	Cytoplasm	transporter							0.0233094	-1.06678	Lower abundance in 25 mg/kg mino vs. PBS										28.6053	28.486	27.7481	27.5943	27.6674	26.5604	26.533	29.2871	15.2809	27.2532	26.968	27.4179
P29266	3-hydroxyisobutyrate dehydrogenase, mitochondrial	Hibadh	Cytoplasm	enzyme							0.0362896	-4.09233	Lower abundance in 25 mg/kg mino vs. PBS										20.8034	20.8639	21.915	19.9488	21.4695	15.9003	22.0659	18.2896	16.8121	15.4915	19.6096	16.2042
Q16777	Histone H2A type 2-C	HIST2H2AC	Nucleus	other							0.0324476	-0.846466	Lower abundance in 25 mg/kg mino vs. PBS										30.664	31.3167	30.734	29.1927	31.5381	30.7462	30.0514	31.9294	27.1535	29.736	30.179	30.2602
Q16778	Histone H2B type 2-E	HIST2H2BE	Nucleus	other	0.0331656	-3.18513	Lower abundance in S100B vs. PBS																23.381	24.7292	23.7892	21.5216	21.8599	18.9624	23.6484	24.8744	15.6078	18.961	24.1713	24.1233
P31943	Heterogeneous nuclear ribonucleoprotein H	HNRNPH1	Nucleus	other							0.00141495	-1.28852	Lower abundance in 25 mg/kg mino vs. PBS										24.497	24.4359	24.2968	23.3177	24.3237	23.3362	23.9259	25.3758	23.6491	22.8239	23.331	23.2092
Q62826	Heterogeneous nuclear ribonucleoprotein M	Hnrnpm	Nucleus	other	0.0292218	-0.907141	Lower abundance in S100B vs. PBS																23.3111	23.5365	23.3696	21.9719	22.7233	22.8005	22.4658	23.5289	22.0438	21.9285	18.2878	22.2819
O43390	Heterogeneous nuclear ribonucleoprotein R	HNRNPR	Nucleus	other	0.00676194	-1.40489	Lower abundance in S100B vs. PBS	0.0497975	-1.08483	Lower abundance in 13.5 mg/kg mino vs. PBS													21.8407	22.078	21.7979	20.0011	20.6335	20.8673	20.4778	21.5802	20.4042	20.193	17.8256	21.674
Q1KMD3	Heterogeneous nuclear ribonucleoprotein U-like protein 2	HNRNPUL2	Nucleus	other							0.0264239	-2.54741	Lower abundance in 25 mg/kg mino vs. PBS										19.5004	20.7394	20.0186	19.2689	20.0259	18.0223	19.6371	21.0737	18.5196	18.7575	16.5433	17.3154
P63039	60 kDa heat shock protein, mitochondrial	Hspd1	Cytoplasm	enzyme	0.034027	-1.41163	Lower abundance in S100B vs. PBS																24.3659	25.0847	25.3019	23.5107	24.1008	22.9061	24.3739	24.7289	24.0862	22.538	24.4154	24.1234
P26772	10 kDa heat shock protein, mitochondrial	Hspe1	Cytoplasm	enzyme	0.0381431	-0.987807	Lower abundance in S100B vs. PBS																24.0833	24.3435	23.7349	22.7981	23.6102	22.7899	22.2591	24.4272	17.8192	23.3388	23.95	23.634
Q66HG8	Protein Red	Ik	Extracellular Space	cytokine	0.0313456	-2.25437	Lower abundance in S100B vs. PBS																18.3071	18.0036	19.3195	16.0192	17.3796	15.4683	17.8508	18.9276	16.9221	15.3077	17.0082	17.5073
D3ZLZ7	Inosine-5-monophosphate dehydrogenase 1	Impdh1	Cytoplasm	enzyme							0.0235456	-2.24411	Lower abundance in 25 mg/kg mino vs. PBS										23.1665	23.9891	23.9747	22.447	23.2893	22.3333	23.2526	24.0997	22.5382	21.9479	20.3334	22.1167
Q91V33	KH domain-containing, RNA-binding, signal transduction-associated protein 1	Khdrbs1	Nucleus	transcription regulator	0.0184425	-2.28894	Lower abundance in S100B vs. PBS																19.533	20.6191	20.4028	17.8373	17.0697	18.7811	19.734	20.8292	15.8759	19.5075	20.4252	16.5406
Q03252	Lamin-B2	LMNB2	Nucleus	other							0.0301701	-2.90816	Lower abundance in 25 mg/kg mino vs. PBS										19.5846	20.0457	19.3961	18.0328	19.1944	19.1269	18.89	19.6865	18.2497	18.3079	15.3261	16.668
P30009	Myristoylated alanine-rich C-kinase substrate	Marcks	Cytoplasm	other	0.0233652	-2.46131	Lower abundance in S100B vs. PBS																20.9855	23.1604	22.2173	19.1276	19.7717	20.0799	20.2351	22.5289	20.0411	18.9791	21.2692	19.6047
O88989	Malate dehydrogenase, cytoplasmic	Mdh1	Cytoplasm	enzyme							0.0448509	-0.923547	Lower abundance in 25 mg/kg mino vs. PBS										27.1905	27.6625	27.2388	26.2858	27.3337	25.2318	27.2501	27.9168	25.0505	25.9456	26.4498	26.9258
P26038	Moesin	MSN	Plasma Membrane	other	0.0320638	2.97072	Higher abundance in S100B vs. PBS	0.011099	3.3615	Higher abundance in 13.5 mg/kg mino vs. PBS													16.9843	19.5727	18.2993	20.2004	21.6076	21.9605	21.6203	21.8121	21.5084	20.8475	16.1178	18.1551
P85969	Beta-soluble NSF attachment protein	Napb	Cytoplasm	transporter	0.0295087	-2.14658	Lower abundance in S100B vs. PBS				0.00885966	-1.69974	Lower abundance in 25 mg/kg mino vs. PBS										19.308	20.185	20.0334	18.8474	17.3263	16.9127	16.061	19.8907	17.8626	18.5931	18.0137	17.8203
O00483	Cytochrome c oxidase subunit NDUFA4	NDUFA4	Cytoplasm	enzyme	0.0441367	-1.0871	Lower abundance in S100B vs. PBS																22.5713	22.8612	22.3834	21.5015	22.1295	20.9236	21.6212	23.2613	16.0534	22.0628	22.5145	21.9455
Q66HF1	NADH-ubiquinone oxidoreductase 75 kDa subunit, mitochondrial	Ndufs1	Cytoplasm	enzyme	0.0467166	-0.853513	Lower abundance in S100B vs. PBS																23.7356	23.3131	23.7841	22.2514	23.1163	22.9045	23.0446	23.4361	22.7437	22.6078	17.852	23.2653
Q9NTK5	Obg-like ATPase 1	OLA1	Cytoplasm	enzyme				0.0285742	2.32395	Higher abundance in 13.5 mg/kg mino vs. PBS													17.8561	17.6283	19.5339	19.524	20.9557	18.5056	20.3724	21.3542	20.2635	15.1737	19.7432	20.8617
Q96FW1	Ubiquitin thioesterase OTUB1	OTUB1	Cytoplasm	enzyme	0.00120279	-2.96886	Lower abundance in S100B vs. PBS				0.0129763	-3.29265	Lower abundance in 25 mg/kg mino vs. PBS										20.0957	20.8302	20.4899	18.0891	17.1957	17.2245	20.753	20.4609	16.6496	17.0445	18.5262	15.9671
B2GV06	Succinyl-CoA:3-ketoacid coenzyme A transferase 1, mitochondrial	Oxct1	Cytoplasm	enzyme							0.00262766	-1.60822	Lower abundance in 25 mg/kg mino vs. PBS										20.6674	20.7045	20.0249	19.3713	20.2404	17.3942	19.9163	19.42	15.7324	18.911	18.9927	18.6684
Q9Y2J8	Protein-arginine deiminase type-2	PADI2	Cytoplasm	enzyme	0.047409	-2.16734	Lower abundance in S100B vs. PBS																18.8436	18.461	19.583	16.0584	18.1778	16.1493	19.1595	17.7975	19.2001	16.389	16.3161	19.1454
O14737	Programmed cell death protein 5	PDCD5	Nucleus	other													0.0389642	2.1426	Higher abundance in 25 mg/kg mino vs. S100B				17.2787	18.1132	19.5012	16.9405	15.2428	17.4874	17.5886	19.0266	16.6265	18.309	18.7513	19.0383
P36871	Phosphoglucomutase-1	PGM1	Cytoplasm	enzyme	0.00454162	-3.65769	Lower abundance in S100B vs. PBS										0.00495644	3.98522	Higher abundance in 25 mg/kg mino vs. S100B				19.5581	20.3811	18.3323	15.3524	15.8194	16.1265	16.9704	19.9272	16.2492	18.4374	20.6662	20.1504
Q6DGG0	Peptidyl-prolyl cis-trans isomerase D	Ppid	Cytoplasm	enzyme	0.000861843	-1.09865	Lower abundance in S100B vs. PBS																21.2085	21.3193	21.4208	20.1454	20.0803	20.4269	21.8332	22.6693	16.8498	18.5305	21.9258	21.3328
Q9JMJ4	Pre-mRNA-processing factor 19	Prpf19	Nucleus	enzyme							0.0347883	-2.07046	Lower abundance in 25 mg/kg mino vs. PBS										21.5232	22.155	22.0162	20.1993	21.8682	18.6545	20.9271	21.474	19.6679	18.9118	21.0363	19.5349
P35030	Trypsin-3	PRSS3	Extracellular Space	peptidase	0.0353488	-0.929667	Lower abundance in S100B vs. PBS				0.0328768	-0.985008	Lower abundance in 25 mg/kg mino vs. PBS										25.4686	26.1009	25.2398	24.9341	24.668	24.4183	25.2441	26.3647	24.7285	24.92	24.5968	24.3375
Q812D1	PC4 and SFRS1-interacting protein	Psip1	Nucleus	transcription regulator							0.0245204	-3.36931	Lower abundance in 25 mg/kg mino vs. PBS				0.0330026	-2.949	Lower abundance in 25 mg/kg mino vs. S100B				21.7971	22.6999	23.3557	21.4723	22.6926	22.4268	22.4819	23.3051	19.4145	17.5756	19.8776	20.2915
P20962	Parathymosin	PTMS	Nucleus	other	0.0247326	-5.05352	Lower abundance in S100B vs. PBS																24.0811	22.5912	22.5939	20.7265	16.9291	16.45	22.9337	23.9653	16.2061	19.8874	22.4536	22.348
Q00577	Transcriptional activator protein Pur-alpha	PURA	Nucleus	transcription regulator							0.0128621	-2.3336	Lower abundance in 25 mg/kg mino vs. PBS										23.3437	23.5552	22.1104	21.9432	22.2798	19.4896	22.2145	21.1319	19.4899	20.4134	21.2817	20.3134
Q9H0K6	Pseudouridylate synthase 7 homolog-like protein	PUS7L	Other	other													0.0397509	3.84503	Higher abundance in 25 mg/kg mino vs. S100B				17.6536	16.717	17.6456	15.7928	17.596	15.2812	16.1643	18.2946	17.4771	19.0633	18.9351	22.2067
Q15907	Ras-related protein Rab-11B	RAB11B	Cytoplasm	enzyme	0.0201658	-2.02349	Lower abundance in S100B vs. PBS				0.0378736	-2.58836	Lower abundance in 25 mg/kg mino vs. PBS										23.1845	23.8541	24.2117	22.3216	22.0138	20.8444	22.2126	25.1526	19.875	20.5609	20.1926	22.7318
P43487	Ran-specific GTPase-activating protein	RANBP1	Nucleus	other	0.0228536	-2.13085	Lower abundance in S100B vs. PBS																19.7318	20.2065	20.3274	18.5739	18.4681	16.8311	16.3061	21.9758	15.4921	15.9409	20.7728	20.9707
P10745	Retinol-binding protein 3	RBP3	Extracellular Space	transporter				0.0338314	-1.66469	Lower abundance in 13.5 mg/kg mino vs. PBS													19.0284	18.6492	18.0971	17.7141	16.0756	18.7023	17.7685	16.7823	16.2298	18.4079	17.7455	17.2465
P35241	Radixin	RDX	Cytoplasm	other							0.00106804	-3.29319	Lower abundance in 25 mg/kg mino vs. PBS										19.8832	19.8071	20.1556	16.4599	19.6761	16.3426	18.2971	19.6786	17.5869	15.9251	17.164	16.8772
Q7TSA0	Mitochondrial Rho GTPase 2	Rhot2	Cytoplasm	enzyme				0.0361269	1.83405	Higher abundance in 13.5 mg/kg mino vs. PBS													16.7771	17.5342	18.0593	15.5214	17.9298	20.4577	18.3891	19.8929	19.5908	18.4277	17.5499	18.401
P12271	Retinaldehyde-binding protein 1	RLBP1	Cytoplasm	transporter							0.0189806	-1.18735	Lower abundance in 25 mg/kg mino vs. PBS										24.7766	24.9869	25.0132	24.2301	25.6357	23.3005	24.5349	25.5746	23.5577	23.141	23.9502	24.1233
O09175	Aminopeptidase B	Rnpep	Cytoplasm	peptidase							0.0496992	-2.5461	Lower abundance in 25 mg/kg mino vs. PBS										20.4372	20.2836	21.3907	17.4202	20.3381	21.0311	16.6199	20.4053	15.8073	19.2284	16.4854	18.7594
P62890	60S ribosomal protein L30	Rpl30	Cytoplasm	other	0.00376904	-1.3516	Lower abundance in S100B vs. PBS																21.1923	21.5378	21.8501	20.3565	19.9546	20.2143	18.3572	22.2603	17.2881	18.9544	21.7617	20.1841
P08708	40S ribosomal protein S17	RPS17	Cytoplasm	other				0.0129446	-3.06759	Lower abundance in 13.5 mg/kg mino vs. PBS	0.000139515	-3.79622	Lower abundance in 25 mg/kg mino vs. PBS										19.9865	20.5029	19.7808	18.7343	20.0952	16.1937	18.3454	16.6722	16.0498	16.4115	16.4861	15.9838
Q15393	Splicing factor 3B subunit 3	SF3B3	Nucleus	other				0.0461903	-1.10403	Lower abundance in 13.5 mg/kg mino vs. PBS													20.6294	20.8936	20.2091	20.3323	21.0606	19.4713	20.123	19.0342	19.2629	18.5683	17.3915	20.4417
Q9Y3B4	Splicing factor 3B subunit 6	SF3B6	Nucleus	other	0.0134413	-2.13846	Lower abundance in S100B vs. PBS				0.00489357	-2.24787	Lower abundance in 25 mg/kg mino vs. PBS										19.2924	18.6575	18.8062	17.034	17.4347	15.8719	18.1132	19.4407	15.7401	16.0908	17.3007	16.6209
O75182	Paired amphipathic helix protein Sin3b	SIN3B	Nucleus	transcription regulator							0.039652	-2.75964	Lower abundance in 25 mg/kg mino vs. PBS										20.5376	20.1777	21.1691	20.6357	18.0604	20.2628	16.9253	21.3425	16.7812	19.5404	16.611	17.454
P37377	Alpha-synuclein	Snca	Cytoplasm	enzyme	0.0325561	-2.69999	Lower abundance in S100B vs. PBS																18.7259	18.2016	20.23	15.2428	17.2054	16.6093	20.4232	16.5346	15.8215	14.3801	20.9783	17.5923
P09661	U2 small nuclear ribonucleoprotein A	SNRPA1	Nucleus	other	0.0488405	-1.90226	Lower abundance in S100B vs. PBS																19.0266	18.674	18.5468	15.6451	17.9379	16.9576	17.261	19.6473	15.9079	16.3915	18.1576	18.8396
P62304	Small nuclear ribonucleoprotein E	SNRPE	Nucleus	other							0.00877922	-2.87576	Lower abundance in 25 mg/kg mino vs. PBS										20.6823	18.9676	19.5197	19.2695	20.7989	16.6586	20.9185	20.0105	16.4581	16.2897	16.8321	17.4207
P07632	Superoxide dismutase [Cu-Zn]	Sod1	Cytoplasm	enzyme	0.0214414	-3.56486	Lower abundance in S100B vs. PBS																26.0409	26.3109	25.3746	22.1703	24.037	20.8246	23.3468	24.762	15.4276	21.0327	22.1628	25.0355
Q07955	Serine/arginine-rich splicing factor 1	SRSF1	Nucleus	other	0.00819982	-1.56228	Lower abundance in S100B vs. PBS				0.0208657	-2.64211	Lower abundance in 25 mg/kg mino vs. PBS										23.0583	23.3761	22.909	21.853	21.8301	20.9734	22.2146	23.2907	22.0872	19.1992	20.6005	21.6173
Q13277	Syntaxin-3	STX3	Plasma Membrane	transporter	0.0418828	-2.55176	Lower abundance in S100B vs. PBS																21.5024	22.5953	22.4182	21.1866	18.5976	19.0765	19.312	23.1497	20.3781	19.6352	18.4543	22.4937
Q02563	Synaptic vesicle glycoprotein 2A	Sv2a	Cytoplasm	transporter							0.0420762	-2.11207	Lower abundance in 25 mg/kg mino vs. PBS										20.2143	20.9626	22.0363	18.9579	19.7207	20.9736	19.7025	21.8163	20.7657	18.9238	18.1395	19.8137
Q7TP47	Heterogeneous nuclear ribonucleoprotein Q	Syncrip	Cytoplasm	other	0.0235673	-1.80342	Lower abundance in S100B vs. PBS				0.0485689	-1.64696	Lower abundance in 25 mg/kg mino vs. PBS										18.3646	19.0378	18.9708	16.7518	17.8738	16.3373	17.3706	19.4512	17.3507	16.8057	16.4128	18.2138
O43759	Synaptogyrin-1	SYNGR1	Plasma Membrane	transporter				0.0212468	-2.5139	Lower abundance in 13.5 mg/kg mino vs. PBS													19.7238	19.8942	20.1148	18.8097	16.8314	19.0168	16.9428	18.7235	16.5248	17.9073	16.3635	19.9242
Q9Y2S6	Translation machinery-associated protein 7	TMA7	Other	other							0.0475378	-3.40094	Lower abundance in 25 mg/kg mino vs. PBS										20.8083	20.886	20.5278	20.9429	20.6865	16.499	20.5973	21.7231	16.2107	19.7341	16.2413	16.0439
Q5PPN5	Tubulin polymerization-promoting protein family member 3	Tppp3	Cytoplasm	other	0.0104123	-1.81897	Lower abundance in S100B vs. PBS																19.2582	18.6353	19.4748	17.8692	17.2437	16.7984	18.4527	19.574	17.8707	17.9389	18.4247	19.0306
Q6P9V9	Tubulin alpha-1B chain	Tuba1b	Cytoplasm	other							0.0379357	-1.01443	Lower abundance in 25 mg/kg mino vs. PBS										29.6818	29.8411	30.1016	28.9944	30.1001	28.8528	29.8706	30.8019	29.665	28.3963	29.4458	28.7392
O00294	Tubby-related protein 1	TULP1	Nucleus	transcription regulator	0.0118753	-2.55085	Lower abundance in S100B vs. PBS																18.8344	19.8287	20.1287	16.2043	17.6309	17.304	14.9505	19.0262	16.5153	17.1179	15.6202	19.4355
Q9UDW1	Cytochrome b-c1 complex subunit 9	UQCR10	Cytoplasm	enzyme	0.0201854	-2.37724	Lower abundance in S100B vs. PBS																20.6689	20.5584	21.0048	19.3368	18.5562	17.2075	18.9347	21.4679	16.4485	16.4605	21.1115	17.6888
Q6P7B0	Tryptophan--tRNA ligase, cytoplasmic	Wars	Cytoplasm	enzyme							0.00870743	-1.89013	Lower abundance in 25 mg/kg mino vs. PBS										19.761	19.6739	19.3499	16.0694	19.5535	16.9603	19.4936	19.7671	14.9318	18.0891	18.0688	16.9565
Q5RKI0	WD repeat-containing protein 1	Wdr1	Extracellular Space	other							0.0298881	-1.47704	Lower abundance in 25 mg/kg mino vs. PBS										23.312	23.5358	23.1126	21.4137	20.655	16.5704	22.6668	22.9969	17.0156	22.6751	21.6177	21.2364
