# Supplementary material for: Minocycline reduces inflammatory response and cell death in a S100B retina degeneration model
Source: J Neuroinflammation. 2020 Dec 14;17:375. doi: 10.1186/s12974-020-02012-y (PMC7737388; doi:10.1186/s12974-020-02012-y)
Supplement: Supplementary file 4 — Additional file 4: Supplementary table 4A. Protein-protein relations types of the differentially expressed proteins in S100B vs. PBS. Supplementary table 4B. Protein-protein relations types of the differentially expressed proteins in 13.5 mg/kg mino vs. PBS. Supplementary table 4C. Protein-protein relations types of the differentially expressed proteins in 25 mg/kg mino vs. PBS. Supplementary table 4D. Protein-protein relations types of the differentially expressed proteins in 13.5 mg/kg mino vs. S100B. Supplementary table 4E. Protein-protein relations types of the differentially expressed proteins in 25 mg/kg mino vs. S100B. Supplementary table 4F. Protein-protein relations types of the differentially expressed proteins in 25 mg/kg mino vs. 13.5 mg/kg mino. [file 12974_2020_2012_MOESM4_ESM.xlsx]

## Sheet: A_S100B vs. PBS
Supplementary table 4A: Protein-protein relations types of the differentially expressed proteins in S100B vs. PBS
From Molecule(s)	Relationship Type	To Molecule(s)
AGER	protein-protein interactions	AGER
ATIC	activation	ATIC
ATIC	protein-protein interactions	ATIC
CALR	protein-protein interactions	CALR
CAMK2D	protein-protein interactions	CAMK2D
CASP3	activation	CASP3
CASP3	inhibition	CASP3
CASP3	molecular cleavage	CASP3
CASP3	molecular cleavage	NFKB1
CASP3	molecular cleavage	PKM
CASP3	molecular cleavage	PPP2R1A
CASP3	protein-protein interactions	CASP3
CASP3	protein-protein interactions	NFKB1
CASP3	protein-protein interactions	PPP2R1A
CASP3	translocation	CASP3
CYCS	translocation	CYCS
DDX39B	protein-protein interactions	AP2A1
DDX39B	protein-protein interactions	DDX39B
EIF4A2	protein-protein interactions	DDX39B
EIF4A2	protein-protein interactions	EIF4A2
FKBP4	protein-protein interactions	FKBP4
GAPDH	activation	GAPDH
GAPDH	protein-protein interactions	GAPDH
GLS	protein-protein interactions	ETFA
HIST2H2BE	protein-protein interactions	DEK
HIST2H2BE	protein-protein interactions	HSPD1
HSPD1	activation	CASP3
HSPD1	protein-protein interactions	AGER
HSPD1	protein-protein interactions	CASP3
HSPD1	protein-protein interactions	CCT5
HSPD1	protein-protein interactions	GAPDH
HSPD1	protein-protein interactions	HIST2H2BE
HSPD1	protein-protein interactions	HSPD1
HSPE1	activation	CASP3
HSPE1	activation	HSPD1
HSPE1	protein-protein interactions	CASP3
HSPE1	protein-protein interactions	HSPD1
IK	protein-protein interactions	IK
IL1B	activation	NFKB1
IL1B	expression	NFKB1
IL1B	translocation	IL1B
IL6	activation	NFKB1
IL6	protein-protein interactions	IL6
IL6	translocation	IL6
KHDRBS1	expression	SRSF1
KHDRBS1	protein-RNA interactions	SRSF1
KHDRBS1	protein-protein interactions	DPYSL3
KHDRBS1	protein-protein interactions	HNRNPR
KHDRBS1	protein-protein interactions	KHDRBS1
KHDRBS1	protein-protein interactions	SRSF1
MSN	protein-protein interactions	MSN
NCBP1	protein-protein interactions	DDX39B
NDUFA4	protein-protein interactions	NDUFA4
NDUFS1	protein-protein interactions	CASP3
NDUFS1	protein-protein interactions	NDUFA4
NFKB1	activation	NFKB1
NFKB1	expression	IL1B
NFKB1	expression	IL6
NFKB1	expression	NFKB1
NFKB1	expression	TNF
NFKB1	inhibition	NFKB1
NFKB1	protein-DNA interactions	IL1B
NFKB1	protein-DNA interactions	IL6
NFKB1	protein-DNA interactions	NFKB1
NFKB1	protein-DNA interactions	TNF
NFKB1	protein-protein interactions	CASP3
NFKB1	protein-protein interactions	NFKB1
NFKB1	transcription	IL6
NFKB1	transcription	TNF
NFKB1	translocation	NFKB1
OTUB1	protein-protein interactions	NDUFA4
OTUB1	protein-protein interactions	OTUB1
PKM	activation	PKM
PKM	protein-protein interactions	KHDRBS1
PKM	protein-protein interactions	PKM
PNP	protein-protein interactions	PNP
PPID	protein-protein interactions	FKBP4
PPP2R1A	protein-protein interactions	CASP3
PPP2R1A	protein-protein interactions	CCT5
PPP2R1A	protein-protein interactions	PPP2R1A
PRSS3	protein-protein interactions	AP2A1
RAB11B	protein-protein interactions	NCBP1
RANBP1	protein-protein interactions	OTUB1
S100B	activation	AGER
S100B	protein-protein interactions	AGER
S100B	protein-protein interactions	PGM1
S100B	protein-protein interactions	S100B
SAE1	protein-protein interactions	FKBP4
SF3B6	protein-protein interactions	NFKB1
SNCA	inhibition	SNCA
SNCA	protein-protein interactions	AP2A1
SNCA	protein-protein interactions	CALR
SNCA	protein-protein interactions	CAMK2D
SNCA	protein-protein interactions	CCT5
SNCA	protein-protein interactions	CYCS
SNCA	protein-protein interactions	FKBP4
SNCA	protein-protein interactions	GAPDH
SNCA	protein-protein interactions	HSPD1
SNCA	protein-protein interactions	NCBP1
SNCA	protein-protein interactions	NDUFS1
SNCA	protein-protein interactions	PKM
SNCA	protein-protein interactions	RPL30
SNCA	protein-protein interactions	SNCA
SOD1	protein-protein interactions	ACOT7
SOD1	protein-protein interactions	APRT
SOD1	protein-protein interactions	DDX39B
SOD1	protein-protein interactions	GAPDH
SOD1	protein-protein interactions	HSPD1
SOD1	protein-protein interactions	HSPE1
SOD1	protein-protein interactions	NCBP1
SOD1	protein-protein interactions	PPP2R1A
SOD1	protein-protein interactions	PTMS
SOD1	protein-protein interactions	RPL30
SOD1	protein-protein interactions	SAE1
SOD1	protein-protein interactions	SOD1
SOD1	translocation	SOD1
SRSF1	protein-DNA interactions	SRSF1
SRSF1	protein-DNA interactions	SRSF7
SRSF1	protein-RNA interactions	KHDRBS1
SRSF1	protein-protein interactions	DDX39B
SRSF1	protein-protein interactions	EIF4A2
SRSF1	protein-protein interactions	KHDRBS1
SRSF1	protein-protein interactions	SRSF1
SRSF1	protein-protein interactions	SRSF7
SRSF7	protein-protein interactions	DDX39B
SRSF7	protein-protein interactions	EIF4A2
SRSF7	protein-protein interactions	SRSF1
STX3	protein-protein interactions	NAPB
TNF	activation	NFKB1
TNF	expression	NFKB1
TNF	protein-protein interactions	G3BP2
TNF	protein-protein interactions	GLS
TNF	protein-protein interactions	HNRNPM
TNF	protein-protein interactions	IL6
TNF	protein-protein interactions	NDUFA4
TNF	protein-protein interactions	PKM
TNF	protein-protein interactions	SRSF7
TNF	protein-protein interactions	TNF
TNF	transcription	NFKB1
TNF	translocation	TNF
TPPP3	protein-protein interactions	HIST2H2BE
TPPP3	protein-protein interactions	SNCA
UQCR10	protein-protein interactions	SNCA

## Sheet: B_13.5 mg kg mino vs. PBS
Supplementary table 4B: Protein-protein relations types of the differentially expressed proteins in 13.5 mg/kg mino vs. PBS
From Molecule(s)	Relationship Type	To Molecule(s)
AGER	protein-protein interactions	AGER
CAP1	protein-protein interactions	CAP1
CASP3	activation	CASP3
CASP3	inhibition	CASP3
CASP3	molecular cleavage	CASP3
CASP3	molecular cleavage	NFKB1
CASP3	protein-protein interactions	CASP3
CASP3	protein-protein interactions	NFKB1
CASP3	translocation	CASP3
CYCS	translocation	CYCS
DCPS	protein-protein interactions	DCPS
DYNLL1	protein-protein interactions	DYNLL1
IL1B	activation	NFKB1
IL1B	expression	NFKB1
IL1B	translocation	IL1B
IL6	activation	NFKB1
IL6	protein-protein interactions	IL6
IL6	translocation	IL6
MSN	protein-protein interactions	MSN
NFKB1	activation	NFKB1
NFKB1	expression	IL1B
NFKB1	expression	IL6
NFKB1	expression	NFKB1
NFKB1	expression	TNF
NFKB1	inhibition	NFKB1
NFKB1	protein-DNA interactions	IL1B
NFKB1	protein-DNA interactions	IL6
NFKB1	protein-DNA interactions	NFKB1
NFKB1	protein-DNA interactions	TNF
NFKB1	protein-protein interactions	CASP3
NFKB1	protein-protein interactions	NFKB1
NFKB1	transcription	IL6
NFKB1	transcription	TNF
NFKB1	translocation	NFKB1
RBP3	protein-protein interactions	RBP3
S100B	activation	AGER
S100B	protein-protein interactions	AGER
S100B	protein-protein interactions	S100B
TNF	activation	NFKB1
TNF	expression	NFKB1
TNF	protein-protein interactions	DYNLL1
TNF	protein-protein interactions	IL6
TNF	protein-protein interactions	RPS17
TNF	protein-protein interactions	TNF
TNF	transcription	NFKB1
TNF	translocation	TNF

## Sheet: C_25 mg kg mino vs. PBS
Supplementary table 4C: Protein-protein relations types of the differentially expressed proteins in 25 mg/kg mino vs. PBS
From Molecule(s)	Relationship Type	To Molecule(s)
AGER	protein-protein interactions	AGER
AHCY	protein-protein interactions	AHCY
AMPH	protein-protein interactions	AMPH
CASP3	activation	CASP3
CASP3	inhibition	CASP3
CASP3	molecular cleavage	CASP3
CASP3	molecular cleavage	FUBP1
CASP3	molecular cleavage	GFAP
CASP3	molecular cleavage	NFKB1
CASP3	protein-protein interactions	CASP3
CASP3	protein-protein interactions	NFKB1
CASP3	translocation	CASP3
COX5A	protein-protein interactions	COX4I1
CRABP1	protein-protein interactions	CRABP1
CYCS	translocation	CYCS
DCPS	protein-protein interactions	DCPS
DEK	protein-protein interactions	CCT8
DPYSL5	protein-protein interactions	DPYSL3
EHD3	protein-protein interactions	EHD3
EIF4A2	protein-protein interactions	EIF4A2
G6PD	protein-protein interactions	G6PD
GAPDH	activation	GAPDH
GAPDH	protein-protein interactions	GAPDH
GFAP	protein-protein interactions	GFAP
GSTM5	protein-protein interactions	GSTM5
HBB	protein-protein interactions	HBB
HIBADH	protein-protein interactions	HIBADH
HIST2H2AC	protein-protein interactions	DEK
HNRNPH1	protein-protein interactions	HNRNPH1
HNRNPUL2	protein-protein interactions	EIF4A2
IL1B	activation	NFKB1
IL1B	expression	NFKB1
IL1B	translocation	IL1B
IL6	activation	NFKB1
IL6	protein-protein interactions	IL6
IL6	translocation	IL6
NFKB1	activation	NFKB1
NFKB1	expression	FSCN1
NFKB1	expression	IL1B
NFKB1	expression	IL6
NFKB1	expression	NFKB1
NFKB1	expression	TNF
NFKB1	inhibition	NFKB1
NFKB1	protein-DNA interactions	AKR1B1
NFKB1	protein-DNA interactions	FSCN1
NFKB1	protein-DNA interactions	IL1B
NFKB1	protein-DNA interactions	IL6
NFKB1	protein-DNA interactions	NFKB1
NFKB1	protein-DNA interactions	TNF
NFKB1	protein-protein interactions	CASP3
NFKB1	protein-protein interactions	NFKB1
NFKB1	transcription	IL6
NFKB1	transcription	TNF
NFKB1	translocation	NFKB1
NOP56	protein-protein interactions	DEK
OTUB1	protein-protein interactions	OTUB1
OXCT1	protein-protein interactions	OXCT1
PNP	protein-protein interactions	PNP
PRPF19	protein-protein interactions	EIF4A2
PRPF19	protein-protein interactions	PRPF19
PSIP1	protein-protein interactions	HNRNPH1
PSIP1	protein-protein interactions	HNRNPUL2
PURA	expression	GFAP
RDX	protein-protein interactions	RDX
S100B	activation	AGER
S100B	protein-protein interactions	AGER
S100B	protein-protein interactions	GFAP
S100B	protein-protein interactions	S100B
SDHA	protein-protein interactions	CCT8
SDHA	protein-protein interactions	LMNB2
SDHA	protein-protein interactions	OTUB1
SF3B6	protein-protein interactions	NFKB1
SNRPE	protein-protein interactions	SF3B6
SNRPE	protein-protein interactions	SNRPE
SRSF1	protein-DNA interactions	HNRNPH1
SRSF1	protein-DNA interactions	SRSF1
SRSF1	protein-RNA interactions	HNRNPH1
SRSF1	protein-protein interactions	EIF4A2
SRSF1	protein-protein interactions	PSIP1
SRSF1	protein-protein interactions	SRSF1
SV2A	protein-protein interactions	AMPH
SV2A	protein-protein interactions	PURA
TNF	activation	NFKB1
TNF	expression	NFKB1
TNF	protein-protein interactions	G6PD
TNF	protein-protein interactions	IL6
TNF	protein-protein interactions	RPS17
TNF	protein-protein interactions	SNRPE
TNF	protein-protein interactions	TNF
TNF	transcription	NFKB1
TNF	translocation	TNF
TUBB	protein-protein interactions	CCT8
TUBB	protein-protein interactions	GSTM5
TUBB	protein-protein interactions	TUBA4A
TUBB	protein-protein interactions	TUBB2A
TUBB2A	protein-protein interactions	TUBA4A
WARS	protein-protein interactions	NIPSNAP2
WARS	protein-protein interactions	WARS

## Sheet: D_13.5 mg kg mino vs. S100B
Supplementary table 4D: Protein-protein relations types of the differentially expressed proteins in 13.5 mg/kg mino vs. S100B
From Molecule(s)	Relationship Type	To Molecule(s)
AGER	protein-protein interactions	AGER
CASP3	activation	CASP3
CASP3	inhibition	CASP3
CASP3	molecular cleavage	CASP3
CASP3	molecular cleavage	NFKB1
CASP3	molecular cleavage	PKM
CASP3	molecular cleavage	PPP2R1A
CASP3	protein-protein interactions	CASP3
CASP3	protein-protein interactions	NFKB1
CASP3	protein-protein interactions	PPP2R1A
CASP3	translocation	CASP3
CYCS	translocation	CYCS
IL1B	activation	NFKB1
IL1B	expression	NFKB1
IL1B	translocation	IL1B
IL6	activation	NFKB1
IL6	protein-protein interactions	IL6
IL6	translocation	IL6
NFKB1	activation	NFKB1
NFKB1	expression	IL1B
NFKB1	expression	IL6
NFKB1	expression	NFKB1
NFKB1	expression	TNF
NFKB1	inhibition	NFKB1
NFKB1	protein-DNA interactions	IL1B
NFKB1	protein-DNA interactions	IL6
NFKB1	protein-DNA interactions	NFKB1
NFKB1	protein-DNA interactions	TNF
NFKB1	protein-protein interactions	CASP3
NFKB1	protein-protein interactions	NFKB1
NFKB1	transcription	IL6
NFKB1	transcription	TNF
NFKB1	translocation	NFKB1
PKM	activation	PKM
PKM	protein-protein interactions	PKM
PNP	protein-protein interactions	PNP
PPP2R1A	protein-protein interactions	CASP3
PPP2R1A	protein-protein interactions	PPP2R1A
PSMA4	protein-protein interactions	NFKB1
PSMA4	protein-protein interactions	PSMA4
S100A4	protein-protein interactions	AGER
S100A4	protein-protein interactions	S100A4
S100B	activation	AGER
S100B	protein-protein interactions	AGER
S100B	protein-protein interactions	S100A4
S100B	protein-protein interactions	S100B
SYT1	protein-protein interactions	SYT1
TNF	activation	NFKB1
TNF	expression	NFKB1
TNF	protein-protein interactions	G3BP2
TNF	protein-protein interactions	IL6
TNF	protein-protein interactions	PKM
TNF	protein-protein interactions	S100A4
TNF	protein-protein interactions	SRSF7
TNF	protein-protein interactions	TNF
TNF	transcription	NFKB1
TNF	translocation	TNF
TUBB4A	protein-protein interactions	TNF

## Sheet: E_25 mg kg mino vs. S100B
Supplementary table 4E: Protein-protein relations types of the differentially expressed proteins in 25 mg/kg mino vs. S100B
From Molecule(s)	Relationship Type	To Molecule(s)
AGER	protein-protein interactions	AGER
CASP3	activation	CASP3
CASP3	inhibition	CASP3
CASP3	molecular cleavage	CASP3
CASP3	molecular cleavage	GFAP
CASP3	molecular cleavage	NFKB1
CASP3	molecular cleavage	PPP2R1A
CASP3	protein-protein interactions	CASP3
CASP3	protein-protein interactions	NFKB1
CASP3	protein-protein interactions	PPP2R1A
CASP3	translocation	CASP3
CYCS	translocation	CYCS
DYNC1H1	protein-protein interactions	DYNC1H1
EHD3	protein-protein interactions	EHD3
FTL	protein-protein interactions	FTL
FTL	translocation	FTL
GFAP	protein-protein interactions	GFAP
IL1B	activation	NFKB1
IL1B	expression	NFKB1
IL1B	translocation	IL1B
IL6	activation	NFKB1
IL6	protein-protein interactions	IL6
IL6	translocation	IL6
NFKB1	activation	NFKB1
NFKB1	expression	IL1B
NFKB1	expression	IL6
NFKB1	expression	NFKB1
NFKB1	expression	TNF
NFKB1	inhibition	NFKB1
NFKB1	protein-DNA interactions	AKR1B1
NFKB1	protein-DNA interactions	IL1B
NFKB1	protein-DNA interactions	IL6
NFKB1	protein-DNA interactions	NFKB1
NFKB1	protein-DNA interactions	TNF
NFKB1	protein-protein interactions	CASP3
NFKB1	protein-protein interactions	NFKB1
NFKB1	transcription	IL6
NFKB1	transcription	TNF
NFKB1	translocation	NFKB1
POR	inhibition	POR
POR	protein-protein interactions	CYCS
POR	protein-protein interactions	POR
PPP2R1A	protein-protein interactions	CASP3
PPP2R1A	protein-protein interactions	PPP2R1A
PSIP1	protein-protein interactions	PPP2R1A
S100B	activation	AGER
S100B	protein-protein interactions	AGER
S100B	protein-protein interactions	GFAP
S100B	protein-protein interactions	PGM1
S100B	protein-protein interactions	S100B
SDHA	protein-protein interactions	PPP2R1A
TNF	activation	NFKB1
TNF	expression	NFKB1
TNF	protein-protein interactions	IL6
TNF	protein-protein interactions	TNF
TNF	transcription	NFKB1
TNF	translocation	TNF

## Sheet: F_25 mg kg vs. 13.5 mg kg mino 
Supplementary table 4F: Protein-protein relations types of the differentially expressed proteins in 25 mg/kg mino vs. 13.5 mg/kg mino
From Molecule(s)	Relationship Type	To Molecule(s)
AGER	protein-protein interactions	AGER
CAP1	protein-protein interactions	CAP1
CASP3	activation	CASP3
CASP3	inhibition	CASP3
CASP3	molecular cleavage	CASP3
CASP3	molecular cleavage	NFKB1
CASP3	molecular cleavage	SNRNP70
CASP3	protein-protein interactions	CASP3
CASP3	protein-protein interactions	NFKB1
CASP3	protein-protein interactions	SNRNP70
CASP3	translocation	CASP3
CYCS	translocation	CYCS
DPYSL5	protein-protein interactions	DPYSL4
IL1B	activation	NFKB1
IL1B	expression	NFKB1
IL1B	translocation	IL1B
IL6	activation	NFKB1
IL6	protein-protein interactions	IL6
IL6	translocation	IL6
NFKB1	activation	NFKB1
NFKB1	expression	IL1B
NFKB1	expression	IL6
NFKB1	expression	NFKB1
NFKB1	expression	TNF
NFKB1	inhibition	NFKB1
NFKB1	protein-DNA interactions	AKR1B1
NFKB1	protein-DNA interactions	IL1B
NFKB1	protein-DNA interactions	IL6
NFKB1	protein-DNA interactions	NFKB1
NFKB1	protein-DNA interactions	TNF
NFKB1	protein-protein interactions	CASP3
NFKB1	protein-protein interactions	NFKB1
NFKB1	transcription	IL6
NFKB1	transcription	TNF
NFKB1	translocation	NFKB1
PNP	protein-protein interactions	PNP
POR	inhibition	POR
POR	protein-protein interactions	CYCS
POR	protein-protein interactions	POR
S100B	activation	AGER
S100B	protein-protein interactions	AGER
S100B	protein-protein interactions	S100B
SDHA	protein-protein interactions	RAB10
SEPT7	protein-protein interactions	SEPT7
SLC6A1	protein-protein interactions	SLC6A1
SNRNP70	protein-protein interactions	CASP3
TNF	activation	NFKB1
TNF	expression	NFKB1
TNF	protein-protein interactions	IL6
TNF	protein-protein interactions	TNF
TNF	transcription	NFKB1
TNF	translocation	TNF
TUBB	protein-protein interactions	TUBA4A
TUBB	protein-protein interactions	TUBB2A
TUBB2A	protein-protein interactions	TUBA4A
