# Supplementary material for: Minocycline reduces inflammatory response and cell death in a S100B retina degeneration model
Source: J Neuroinflammation. 2020 Dec 14;17:375. doi: 10.1186/s12974-020-02012-y (PMC7737388; doi:10.1186/s12974-020-02012-y)
Supplement: Supplementary file 5 — Additional file 5: Supplementary table 5. Functional annotation analysis of the differentially abundant proteins. [file 12974_2020_2012_MOESM5_ESM.xlsx]

## Sheet: Supplementary table 5
Supplementary table 5: Functional annotation analysis of the differentially abundant proteins
Canonical Pathways	Fishers Exact Test, P < 0.05
	S100B vs. PBS	13.5 mg/kg mino vs. PBS	25 mg/kg mino vs. PBS	13.5 mg/kg mino vs. S100B	25 mg/kg mino vs. S100B	25 mg/kg mino vs. 13.5 mg/kg mino
Phagosome Maturation	0.0651243	0.00443406	7.05071e-05	0.10215	0.108178	1.86354e-05
TCA Cycle II (Eukaryotic)			0.00213804		0.000148743	0.000300477
14-3-3-mediated Signaling	0.297913		0.000484868	0.087149	0.0923385	0.000332078
Adenine and Adenosine Salvage I	7.56751e-06		0.00571746	0.0014309		0.00214597
Sirtuin Signaling Pathway	0.00129412		0.00980603		0.200354	0.0388472
Oxidative Phosphorylation	0.00346008		0.000271242		0.079758	0.110737
Mitochondrial Dysfunction	0.00130508	0.108822	0.00146898		0.122413	0.168377
Glycogen Degradation III	0.038145				0.0105965
Glycolysis I	0.00235619		0.0718672	0.0184527
Gluconeogenesis I	0.0696985		0.00250835
Diseases and Bio Functions	z-score						Fishers Exact Test, P < 0.05
	S100B vs. PBS	13.5 mg/kg mino vs. PBS	25 mg/kg mino vs. PBS	13.5 mg/kg mino vs. S100B	25 mg/kg mino vs. S100B	25 mg/kg mino vs. 25 mg/kg mino	S100B vs. PBS	13.5 mg/kg mino vs. PBS	25 mg/Kg mino vs. PBS	13.5 mg/kg mino vs. S100B	25 mg/kg mino vs. S100B	25 mg/kg mino vs. 13.5 mg/kg mino
Necrosis	2.396		2.212		1.245		2.52503e-05		4.87822e-05		0.00783453
Apoptosis	1.743				2.142		0.000543047				0.00738427
Organization of cytoskeleton	0.88						0.00223963
Neurodegeneration	0.524						0.00780135				0.00432784
Inflammation of organ	0.349						0.0119466	0.00988637
Upstream Regulators	z-score						Fishers Exact Test, P < 0.05
	S100B vs. PBS	13.5 mg/kg mino vs. PBS	25 mg/kg mino vs. PBS	13.5 mg/kg mino vs. S100B	25 mg/kg mino vs. S100B	25 mg/kg mino vs. 13.5 mg/kg mino	S100B vs. PBS	13.5 mg/kg mino vs. PBS	25 mg/kg mino vs. PBS	13.5 mg/kg mino vs. S100B	25 mg/kg mino vs. S100B	25 mg/kg mino vs. 13.5 mg/kg mino
Brain-derived neurotrophic factor (BDNF)		-0.686	-0.598				0.0117105		0.00232711	0.0225551	0.0225551
Cluster of differentiation 3 (CD3)	-1						0.000340118		0.0100705		0.0104573
Interleukin 15 (IL15)	0.727		1.247			-0.644	2.68767e-05		0.0386918	0.00378822	0.00378822
mechanistic Target of Rapamycin (MTOR)	-1.109		-0.128				0.00275931		0.000518609		0.0266339
Rapamycin-insensitive companion of mammalian target of rapamycin (RICTOR)	-2.236		-2				0.00639163		0.00107156			0.0349036
Transforming growth factor beta (TGFB)	2		2.236					0.00595339	0.0350852	0.0391221		0.0450692
Tumorsuppressor-Proteins p53 (TP53)	-2		-2				0.000514616		0.00265679		0.0445801	0.000669301
